# Supplementary material for: The impact of green credit on economic growth—The mediating effect of environment on labor supply
Source: PLoS One. 2021 Sep 21;16(9):e0257612. doi: 10.1371/journal.pone.0257612 (PMC8454949; doi:10.1371/journal.pone.0257612)
Supplement: S1 Table — (XLSX) [file pone.0257612.s001.xlsx]

## Sheet: Sheet1
id	year	pm25	lngeopm	lnpopupm	id1	id2	gf	pergdp	labor	lnlabor	productivity	lnproduc	fdi	lnfdi	province	urbanratio	urban	r&d	lnr&d	id3	id4	co2	lnco2	residual	eduyear	lneduyear	_est_FE	_est_RE	gf
1	2008	46.8	3.84588	4.25277	2	1	0.373699	4.83365	5702600	15.5564	18.3917	2.9119	608172	13.3182	北 京	84.9	0.849	5.24693	1.65764	1	2	99.2	4.59714	15.801	10.97	2.39516	1	1	0.373699
1	2009	43.1	3.76352	4.2669	2	1	0.290831	5.44148	6193500	15.639	19.6222	2.97666	612094	13.3246	北 京	85	0.85	5.5018	1.70507	1	2	100.4	4.60916	15.8347	11.173	2.4135	1	1	0.290831
1	2010	42.4	3.74715	4.18965	2	1	0.345504	6.14435	6466300	15.6821	21.8264	3.08312	636358	13.3635	北 京	85.9595	0.859595	5.82276	1.76177	1	2	103	4.63473	15.864	11.009	2.39871	1	1	0.345504
1	2011	47.4	3.85862	4.3	2	1	0.48155	6.71124	6859000	15.7411	23.6943	3.16524	705447	13.4666	北 京	86.2	0.862	5.76301	1.75146	1	2	94.4	4.54754	15.8218	11.555	2.44712	1	1	0.48155
1	2012	40.6	3.70377	4.15575	2	1	0.467063	7.16494	7174000	15.786	24.9225	3.21577	804160	13.5976	北 京	86.2	0.862	5.94763	1.78299	1	2	97.2	4.57677	15.8678	11.836	2.47115	1	1	0.467063
1	2013	52.9	3.9684	4.43793	2	1	0.47585	8.30284	7423000	15.8201	28.7361	3.35816	852418	13.6558	北 京	86.3	0.863	6.07675	1.80447	1	2	93.4	4.53689	15.7753	12.028	2.48724	1	1	0.47585
1	2014	51.4	3.93964	4.37576	2	1	0.551638	8.07099	7558601	15.8382	28.2206	3.34005	904085	13.7147	北 京	86.35	0.8635	5.9482	1.78309	1	2	92.5	4.52721	15.7855	11.854	2.47267	1	1	0.551638
1	2015	47.9	3.86912	4.3631	2	1	0.729919	8.47184	7773448	15.8662	29.6067	3.388	1299635	14.0776	北 京	86.5	0.865	6.01358	1.79402	1	2	95.2	4.55598	15.7963	12.146	2.497	1	1	0.729919
1	2016	40.5	3.7013	4.24133	2	1	0.659294	9.04002	7915197	15.8843	32.4302	3.47909	1302858	14.0801	北 京	86.5	0.865	5.96	1.78507	1	2	89	4.48864	15.8439	12.389	2.51681	1	1	0.659294
2	2008	77	4.34381	4.3895	2	1	0.394512	4.57676	2006100	14.5117	31.6753	3.45554	741978	13.5171	天 津	77.23	0.7723	2.45028	0.896202	1	2	110.2	4.7023	15.318	9.878	2.29031	1	1	0.394512
2	2009	75.9	4.32942	4.40183	2	1	0.370983	5.29894	2016500	14.5169	37.3015	3.61903	901985	13.7124	天 津	78.01	0.7801	2.37264	0.864001	1	2	122.3	4.80648	15.3232	10.052	2.30777	1	1	0.370983
2	2010	68.8	4.2312	4.2683	2	1	0.35965	6.3595	2056500	14.5365	44.8551	3.80344	1084872	13.897	天 津	79.55	0.7955	2.48903	0.911895	1	2	136.6	4.91706	15.4023	9.732	2.27542	1	1	0.35965
2	2011	80	4.38203	4.45085	2	1	0.412786	7.5412	2682400	14.8022	42.1536	3.74132	1305602	14.0822	天 津	80.5	0.805	2.6337	0.96839	1	2	152	5.02388	15.3345	10.4	2.34181	1	1	0.412786
2	2012	66.7	4.20021	4.25986	2	1	0.415228	8.40869	2891000	14.8771	44.6001	3.79774	1501633	14.2221	天 津	81.55	0.8155	2.7959	1.02815	1	2	158	5.06259	15.453	10.512	2.35252	1	1	0.415228
2	2013	83.4	4.42365	4.50645	2	1	0.456947	10.0338	3024000	14.9221	52.007	3.95138	1682897	14.336	天 津	82.01	0.8201	2.97909	1.09162	1	2	157	5.05625	15.3458	10.539	2.35508	1	1	0.456947
2	2014	77.6	4.35157	4.43201	2	1	0.464555	9.82074	2999600	14.914	52.4301	3.95948	1886676	14.4503	天 津	82.27	0.8227	2.9548	1.08343	1	2	155.4	5.046	15.3873	10.504	2.35176	1	1	0.464555
2	2015	67.5	4.21213	4.25703	2	1	0.478772	10.1126	2947801	14.8966	56.1035	4.0272	2113444	14.5638	天 津	82.64	0.8264	3.08498	1.12655	1	2	151.9	5.02322	15.4709	10.496	2.35099	1	1	0.478772
2	2016	62.4	4.13357	4.22537	2	1	0.779496	10.6696	2860447	14.8665	62.5266	4.13559	1010046	13.8255	天 津	82.93	0.8293	3	1.09861	1	2	147	4.99043	15.5311	10.691	2.3694	1	1	0.779496
3	2008	48.9	3.88978	4.31749	2	1	0.358245	1.9896	5002200	15.4254	29.2175	3.37477	341868	12.7422	河 北	41.9016	0.419016	0.673931	-0.394628	1	2	554.4	6.31789	14.7398	8.358	2.12322	1	1	0.358245
3	2009	47.9	3.86912	4.2711	2	1	0.369298	2.38001	5030700	15.4311	34.9482	3.55387	359824	12.7934	河 北	43.7447	0.437447	0.782366	-0.245432	1	2	577.8	6.35923	14.8032	8.425	2.1312	1	1	0.369298
3	2010	48.4	3.8795	4.28634	2	1	0.391135	2.77526	5195800	15.4634	39.6783	3.6808	383074	12.856	河 北	44.4954	0.444954	0.761979	-0.271836	1	2	647	6.47235	14.8018	8.168	2.10022	1	1	0.391135
3	2011	57.9	4.05872	4.45318	2	1	0.440631	3.30814	5554300	15.5301	44.3108	3.79123	468095	13.0564	河 北	45.6	0.456	0.821104	-0.197105	1	2	724.6	6.58562	14.7603	8.666	2.15941	1	1	0.440631
3	2012	46.9	3.84802	4.2697	2	1	0.416092	3.58632	6204000	15.6407	43.2168	3.76623	580486	13.2716	河 北	46.8	0.468	0.924929	-0.0780382	1	2	714.5	6.57158	14.8753	8.71	2.16447	1	1	0.416092
3	2013	59.8	4.09101	4.51305	2	1	0.414207	3.92787	6448000	15.6793	45.7626	3.82347	644720	13.3766	河 北	48.12	0.4812	0.996063	-0.00394432	1	2	768.9	6.64496	14.8099	8.902	2.18628	1	1	0.414207
3	2014	54.3	3.99452	4.41159	2	1	0.444327	3.90898	6561583	15.6967	44.9705	3.80601	637196	13.3648	河 北	49.33	0.4933	1.0642	0.0622237	1	2	751.9	6.6226	14.883	8.868	2.18245	1	1	0.444327
3	2015	49.3	3.89792	4.31482	2	1	0.452203	4.01331	6386615	15.6697	47.6643	3.86418	617750	13.3338	河 北	51.33	0.5133	1.17728	0.163203	1	2	734.1	6.59865	14.9697	8.988	2.19589	1	1	0.452203
3	2016	43.4	3.77046	4.20916	2	1	0.451838	4.37838	6346788	15.6635	51.9911	3.95107	735388	13.5082	河 北	53.32	0.5332	1.2	0.182322	1	2	748	6.6174	15.0428	8.92	2.1883	1	1	0.451838
4	2008	30.1	3.40453	3.81991	5	2	0.398116	1.4855	3772300	15.1432	14.4876	2.67329	102282	11.5355	山 西	45.1112	0.451112	0.902182	-0.102939	2	2	370.9	5.91593	15.0273	8.811	2.176	1	1	0.398116
4	2009	34.4	3.53806	3.92986	5	2	0.41535	2.02876	3807300	15.1524	19.7526	2.98329	49315	10.806	山 西	45.99	0.4599	1.09884	0.0942581	2	2	375.4	5.92799	15.0743	8.876	2.18335	1	1	0.41535
4	2010	42.3	3.74479	4.07923	5	2	0.447073	2.4068	3890000	15.1739	23.1071	3.14014	71421	11.1763	山 西	48.05	0.4805	0.977083	-0.0231841	2	2	406.5	6.00758	15.0121	8.656	2.15825	1	1	0.447073
4	2011	64.1	4.16044	4.4128	5	2	0.477723	2.9706	4028000	15.2088	27.6787	3.32066	207278	12.2418	山 西	49.68	0.4968	1.00912	0.00907545	2	2	438.8	6.08404	14.8472	9.153	2.21408	1	1	0.477723
4	2012	46.2	3.83298	4.16821	5	2	0.51053	3.26003	4478000	15.3147	27.5144	3.31471	250379	12.4307	山 西	51.26	0.5126	1.09223	0.0882218	2	2	466	6.14419	15.0107	9.382	2.23879	1	1	0.51053
4	2013	46	3.82864	4.16667	5	2	0.575564	3.35236	4539000	15.3282	28.107	3.33602	280667	12.5449	山 西	52.56	0.5256	1.22994	0.206965	2	2	488.2	6.19073	15.0505	9.357	2.23612	1	1	0.575564
4	2014	39.1	3.66612	4.03247	5	2	0.59736	3.32935	4554001	15.3315	28.0144	3.33272	295186	12.5954	山 西	53.79	0.5379	1.19265	0.176178	2	2	475.7	6.16479	15.1149	9.297	2.22969	1	1	0.59736
4	2015	37.2	3.61631	3.92593	5	2	0.621193	3.25015	4423468	15.3024	28.3475	3.34454	286985	12.5672	山 西	55.03	0.5503	1.03787	0.0371738	2	2	440.2	6.08723	15.1173	9.565	2.25811	1	1	0.621193
4	2016	32.8	3.49043	3.91999	5	2	0.660005	3.39794	4325525	15.28	30.2211	3.40854	233242	12.3598	山 西	56.21	0.5621	1.03	0.0295588	2	2	449	6.10702	15.1751	9.638	2.26571	1	1	0.660005
5	2008	15	2.70805	3.09558	5	3	0.257326	3.11294	2093700	14.5544	37.829	3.63308	265074	12.4878	内蒙古	51.71	0.5171	0.436754	-0.828384	2	2	411.4	6.01957	15.0704	8.369	2.12453	1	1	0.257326
5	2009	17.3	2.85071	3.2308	5	3	0.305683	3.89355	3126800	14.9555	31.8166	3.45999	298385	12.6061	内蒙古	53.4	0.534	0.534613	-0.626213	2	2	445.3	6.09875	15.1153	8.495	2.13948	1	1	0.305683
5	2010	19.1	2.94969	3.28466	5	3	0.359491	4.57002	2104200	14.5594	55.7298	4.02052	338456	12.7321	内蒙古	55.5	0.555	0.545751	-0.605593	2	2	477.4	6.16835	15.1325	8.503	2.14042	1	1	0.359491
5	2011	16.2	2.78501	3.27714	5	3	0.334736	5.52615	2213600	14.6101	64.3037	4.16362	383827	12.8579	内蒙古	56.62	0.5662	0.59332	-0.522022	2	2	598.2	6.39393	15.18	9.227	2.22213	1	1	0.334736
5	2012	14.5	2.67415	3.17805	5	3	0.357378	6.30041	2312000	14.6536	70.4845	4.25539	394319	12.8849	内蒙古	57.74	0.5774	0.638516	-0.448609	2	2	621.6	6.4323	15.225	9.23	2.22246	1	1	0.357378
5	2013	15.6	2.74727	3.19048	5	3	0.350217	6.97498	2614000	14.7764	69.3015	4.23847	464456	13.0486	内蒙古	58.71	0.5871	0.696277	-0.362008	2	2	576.2	6.35645	15.2466	9.01	2.19834	1	1	0.350217
5	2014	16.2	2.78501	3.26194	5	3	0.306651	6.94663	2587985	14.7664	69.9982	4.24847	397748	12.8936	内蒙古	59.51	0.5951	0.687106	-0.375267	2	2	582.2	6.36681	15.2571	8.995	2.19667	1	1	0.306651
5	2015	16.3	2.79117	3.21084	5	3	0.30373	7.15567	2565214	14.7576	73.0431	4.29105	336629	12.7267	内蒙古	60.3	0.603	0.763256	-0.270162	2	2	584.7	6.3711	15.2879	9.289	2.22883	1	1	0.30373
5	2016	13.6	2.61007	3.08191	5	3	0.306368	7.42708	2567023	14.7583	75.5316	4.32455	396672	12.8909	内蒙古	61.19	0.6119	0.79	-0.235722	2	2	590	6.38012	15.3196	9.594	2.26114	1	1	0.306368
6	2008	35.9	3.58074	3.84802	1	4	0.435302	3.14412	5025900	15.4301	27.5894	3.31743	1201925	13.9994	辽 宁	60.05	0.6005	1.41217	0.345126	1	2	371.4	5.91728	15.2206	9.078	2.20585	1	1	0.435302
6	2009	33.4	3.50856	3.78419	1	4	0.421628	3.8465	5024800	15.4299	33.8567	3.52214	1544390	14.2501	辽 宁	60.35	0.6035	1.52749	0.423623	1	2	406.9	6.00857	15.2487	9.237	2.22322	1	1	0.421628
6	2010	30.7	3.42426	3.68638	1	4	0.41167	4.65601	5128100	15.4502	40.2699	3.6956	2075010	14.5455	辽 宁	62.1029	0.621029	1.55765	0.443179	1	2	446.3	6.10099	15.2901	9.053	2.2031	1	1	0.41167
6	2011	35.6	3.57235	3.83081	1	4	0.44432	5.56914	5739400	15.5629	42.9994	3.76119	2426739	14.7021	辽 宁	64.05	0.6405	1.63677	0.492725	1	2	455.1	6.12052	15.289	9.467	2.24781	1	1	0.44432
6	2012	29.1	3.37074	3.64545	1	4	0.443039	6.17928	5925000	15.5947	46.318	3.83553	2679315	14.8011	辽 宁	65.65	0.6565	1.57326	0.453153	1	2	461	6.1334	15.3426	9.898	2.29233	1	1	0.443039
6	2013	32	3.46574	3.72569	1	4	0.464453	6.52163	6827000	15.7364	42.5191	3.74995	2903996	14.8816	辽 宁	66.45	0.6645	1.64675	0.498801	1	2	482	6.17794	15.3383	10.105	2.31303	1	1	0.464453
6	2014	38.2	3.64284	3.89589	1	4	0.449938	6.5073	6589379	15.701	44.0524	3.78538	2742335	14.8243	辽 宁	67.05	0.6705	1.52027	0.418885	1	2	484.5	6.18312	15.2932	9.909	2.29344	1	1	0.449938
6	2015	38.3	3.64545	3.89182	1	4	0.449247	6.41403	6124086	15.6277	46.8226	3.84637	518516	13.1587	辽 宁	67.35	0.6735	1.26757	0.237102	1	2	472.1	6.15719	15.3233	9.777	2.28003	1	1	0.449247
6	2016	28.6	3.35341	3.63231	1	4	0.456528	5.05612	5546586	15.5287	40.4064	3.69899	299902	12.6112	辽 宁	67.37	0.6737	1.69	0.524729	1	2	457	6.12468	15.4689	9.917	2.29425	1	1	0.456528
7	2008	25	3.21888	3.56388	1	4	0.534698	0.98011	2261700	14.6316	11.9947	2.48447	99331	11.5062	吉 林	53.21	0.5321	0.82191	-0.196124	2	2	179.4	5.18962	15.1798	8.89	2.18493	1	1	0.534698
7	2009	26.1	3.26194	3.52636	1	4	0.611084	2.69771	2303700	14.65	32.4376	3.47932	113977	11.6438	吉 林	53.32	0.5332	1.11778	0.111342	2	2	185.7	5.22413	15.2271	8.903	2.18639	1	1	0.611084
7	2010	24	3.17805	3.54674	1	4	0.559303	3.22053	2331000	14.6618	38.2996	3.64544	128042	11.7601	吉 林	53.3499	0.533499	0.874523	-0.134076	2	2	202.1	5.30876	15.1887	8.836	2.17883	1	1	0.559303
7	2011	29.1	3.37074	3.7281	1	4	0.548236	3.95619	2447900	14.7107	44.6237	3.79826	148125	11.9058	吉 林	53.4	0.534	0.843045	-0.170735	2	2	233.9	5.45489	15.1409	9.101	2.20838	1	1	0.548236
7	2012	22.7	3.12236	3.46574	1	4	0.570996	4.47637	2514000	14.7374	49.1635	3.89515	164866	12.0129	吉 林	53.7	0.537	0.919657	-0.083755	2	2	229.5	5.4359	15.2059	9.255	2.22516	1	1	0.570996
7	2013	25	3.21888	3.58074	1	4	0.553305	4.92172	3037000	14.9264	44.7444	3.80097	181949	12.1115	吉 林	54.2	0.542	0.922084	-0.0811187	2	2	222.3	5.40403	15.1902	9.403	2.24103	1	1	0.553305
7	2014	33.8	3.52046	3.88362	1	4	0.519034	4.9219	3002152	14.9148	45.2638	3.81251	196643	12.1891	吉 林	54.81	0.5481	0.946886	-0.0545766	2	2	222.6	5.40538	15.1374	9.372	2.23773	1	1	0.519034
7	2015	32.1	3.46886	3.82428	1	4	0.524289	5.03128	2913734	14.8849	47.6737	3.86438	212747	12.2679	吉 林	55.31	0.5531	1.00547	0.00545118	2	2	207.6	5.33561	15.1648	9.34	2.23431	1	1	0.524289
7	2016	22.5	3.11352	3.49043	1	4	0.530255	5.27542	2884614	14.8749	49.9028	3.91008	227449	12.3347	吉 林	55.97	0.5597	0.94	-0.0618754	2	2	201	5.3033	15.2292	9.465	2.2476	1	1	0.530255
8	2008	15	2.70805	3.157	1	4	0.419355	2.20201	4673500	15.3574	18.2588	2.90465	254742	12.448	黑龙江	55.4	0.554	1.04332	0.0424092	2	2	197.3	5.28473	15.3034	8.701	2.16344	1	1	0.419355
8	2009	11.3	2.4248	3.03495	1	4	0.38037	2.34908	4630900	15.3483	19.7345	2.98237	236200	12.3724	黑龙江	55.5	0.555	1.27135	0.240075	2	2	203.2	5.31419	15.3724	8.746	2.1686	1	1	0.38037
8	2010	13.4	2.59525	3.25037	1	4	0.412784	2.89119	4533000	15.3269	24.9103	3.21528	266151	12.4918	黑龙江	55.6608	0.556608	1.18627	0.170817	2	2	218.3	5.38587	15.338	8.752	2.16928	1	1	0.412784
8	2011	17.4	2.85647	3.46886	1	4	0.53704	3.50787	4406600	15.2986	31.1008	3.43723	324804	12.691	黑龙江	56.5	0.565	1.02368	0.0234085	2	2	247.4	5.51101	15.286	9.115	2.20992	1	1	0.53704
8	2012	15	2.70805	3.2581	1	4	0.529513	3.79247	4306000	15.2755	34.5233	3.54163	389996	12.8739	黑龙江	56.9	0.569	1.06635	0.0642405	2	2	269.2	5.59545	15.3104	9.21	2.22029	1	1	0.529513
8	2013	16.3	2.79117	3.39451	1	4	0.529474	4.05496	4285000	15.2706	37.2158	3.61673	461330	13.0419	黑龙江	57.4	0.574	1.1458	0.136105	2	2	256.8	5.5483	15.3136	9.481	2.24929	1	1	0.529474
8	2014	23.9	3.17388	3.69138	1	4	0.547808	4.04171	4308021	15.276	37.0169	3.61137	508791	13.1398	黑龙江	58.01	0.5801	1.07252	0.0700088	2	2	269.1	5.59508	15.2512	9.354	2.2358	1	1	0.547808
8	2015	20.6	3.02529	3.58074	1	4	0.547442	3.92066	4177723	15.2453	37.1502	3.61497	544875	13.2083	黑龙江	58.8	0.588	1.0455	0.0444967	2	2	265.5	5.58161	15.2795	9.318	2.23195	1	1	0.547442
8	2016	13.9	2.63189	3.2308	1	4	0.540732	4.00176	3860336	15.1663	40.7346	3.70708	581833	13.2739	黑龙江	59.2	0.592	0.99	-0.0100503	2	2	269	5.59471	15.322	9.319	2.23206	1	1	0.540732
9	2008	50.4	3.91999	3.94352	3	1	0.457219	5.45982	3772200	15.1432	36.3134	3.59219	1008400	13.8239	上 海	88.6	0.886	2.59451	0.953398	1	1	178.2	5.18291	15.6884	10.545	2.35565	1	1	0.457219
9	2009	58	4.06044	4.07754	3	1	0.498285	5.83829	3854100	15.1646	39.0401	3.66459	1053800	13.8679	上 海	88.6	0.886	2.8138	1.03454	1	1	179.1	5.18794	15.6452	10.647	2.36528	1	1	0.498285
9	2010	47.4	3.85862	3.8795	3	1	0.49324	6.4885	3928700	15.1838	43.6938	3.77721	1112100	13.9218	上 海	89.3041	0.893041	2.80613	1.03181	1	1	187.1	5.23164	15.7347	10.122	2.31471	1	1	0.49324
9	2011	51.4	3.93964	3.96081	3	1	0.613134	6.9266	4973200	15.4196	38.5983	3.65321	1260100	14.0467	上 海	89.3	0.893	3.11372	1.13582	1	1	200.2	5.29932	15.722	10.483	2.34975	1	1	0.613134
9	2012	48.4	3.8795	3.91202	3	1	0.654578	7.08329	5557000	15.5306	36.3177	3.5923	1518500	14.2332	上 海	89.3	0.893	3.36691	1.21399	1	1	194.8	5.27197	15.7495	10.654	2.36594	1	1	0.654578
9	2013	46.1	3.83081	3.85862	3	1	0.663589	8.05155	6190000	15.6384	38.0738	3.63953	1678000	14.3331	上 海	89.6	0.896	3.59594	1.27981	1	1	201.2	5.3043	15.778	10.562	2.35726	1	1	0.663589
9	2014	47.8	3.86703	3.90399	3	1	0.715495	7.84257	7304600	15.804	32.2642	3.47396	1816600	14.4125	上 海	89.6	0.896	3.65755	1.29679	1	1	187.7	5.23484	15.7622	10.816	2.38103	1	1	0.715495
9	2015	49.6	3.90399	3.94932	3	1	0.695731	8.14903	7228840	15.7936	34.7545	3.54831	1845900	14.4285	上 海	87.6	0.876	3.726	1.31534	1	1	188.6	5.23963	15.7169	10.916	2.39023	1	1	0.695731
9	2016	40.2	3.69387	3.76815	3	1	0.66835	8.80033	6277762	15.6525	44.8865	3.80414	1851400	14.4315	上 海	87.9	0.879	3.82	1.34025	1	1	188	5.23644	15.7935	11.01	2.3988	1	1	0.66835
10	2008	55.4	4.01458	4.05178	3	1	0.584922	3.37144	7009700	15.7628	38.4437	3.6492	2512001	14.7366	江 苏	54.3	0.543	1.91636	0.65043	1	1	496.6	6.20778	15.0217	8.443	2.13334	1	1	0.584922
10	2009	64.4	4.16511	4.19268	3	1	0.587858	4.33069	7213400	15.7915	48.162	3.87457	2532298	14.7446	江 苏	55.6	0.556	2.03717	0.71156	1	1	515.6	6.24533	14.9874	8.546	2.14546	1	1	0.587858
10	2010	60.4	4.10099	4.12228	3	1	0.596878	5.19794	7637500	15.8486	54.7949	4.0036	2849777	14.8628	江 苏	60.58	0.6058	2.07095	0.728006	1	1	580.3	6.36355	15.0926	8.598	2.15153	1	1	0.596878
10	2011	65.2	4.17746	4.1987	3	1	0.603467	6.12506	8104200	15.9079	61.0949	4.11243	3213173	14.9828	江 苏	61.9	0.619	2.16961	0.774546	1	1	633.3	6.45094	15.0817	9.163	2.21517	1	1	0.603467
10	2012	54.7	4.00186	4.03069	3	1	0.605554	6.87252	8309000	15.9329	67.1057	4.20627	3575956	15.0897	江 苏	63	0.63	2.38243	0.868122	1	1	656.2	6.48647	15.1889	9.261	2.22581	1	1	0.605554
10	2013	58.1	4.06217	4.08092	3	1	0.618932	8.20521	14988000	16.5228	44.5785	3.79725	3325922	15.0173	江 苏	64.11	0.6411	2.51412	0.921925	1	1	694.3	6.5429	15.1948	9.422	2.24305	1	1	0.618932
10	2014	60.1	4.09601	4.13517	3	1	0.629714	8.1755	16023900	16.5896	41.6966	3.73042	2817416	14.8513	江 苏	65.21	0.6521	2.53932	0.931896	1	1	704.5	6.55749	15.2053	9.35	2.23538	1	1	0.629714
10	2015	57.5	4.05178	4.07073	3	1	0.648877	8.77035	15478772	16.555	46.4741	3.83889	2427469	14.7024	江 苏	66.52	0.6652	2.56887	0.943467	1	1	759.5	6.63266	15.2503	9.442	2.24517	1	1	0.648877
10	2016	49.2	3.89589	3.91601	3	1	0.646122	9.5697	14932200	16.519	52.4205	3.9593	2454296	14.7134	江 苏	67.72	0.6772	2.66	0.978326	1	1	724	6.58479	15.3369	9.441	2.24506	1	1	0.646122
11	2008	41.7	3.7305	3.86703	3	1	0.70167	2.03171	7368700	15.8128	15.5542	2.74433	1007294	13.8228	浙 江	57.6	0.576	1.60377	0.472355	1	1	330.2	5.7997	15.1713	8.238	2.10876	1	1	0.70167
11	2009	40.9	3.71113	3.88156	3	1	0.706706	3.99753	8095100	15.9068	28.2451	3.34092	993974	13.8095	浙 江	57.9	0.579	1.7348	0.550892	1	1	338.5	5.82452	15.197	8.404	2.12871	1	1	0.706706
11	2010	40.5	3.7013	3.84374	3	1	0.721783	4.66247	8792500	15.9894	30.7466	3.42578	1100175	13.911	浙 江	61.62	0.6162	1.74661	0.557675	1	1	358.6	5.88221	15.2596	8.151	2.09814	1	1	0.721783
11	2011	40.7	3.70623	3.85651	3	1	0.722579	5.38492	9908700	16.1089	32.0214	3.4664	1166601	13.9696	浙 江	62.3	0.623	1.85062	0.615522	1	1	379.4	5.93859	15.2734	8.82	2.17702	1	1	0.722579
11	2012	40.9	3.71113	3.85651	3	1	0.725123	5.79319	10670000	16.1829	32.431	3.47911	1306926	14.0832	浙 江	63.2	0.632	2.0845	0.734531	1	1	377.2	5.93278	15.302	9.211	2.2204	1	1	0.725123
11	2013	37.3	3.61899	3.79549	3	1	0.722793	6.68489	10697000	16.1855	37.8346	3.63322	1415898	14.1633	浙 江	64	0.64	2.17549	0.777255	1	1	379	5.93754	15.3433	9.368	2.2373	1	1	0.722793
11	2014	39.9	3.68638	3.84588	3	1	0.707667	6.59663	11263197	16.2371	35.9327	3.58165	1579725	14.2728	浙 江	64.87	0.6487	2.25997	0.815353	1	1	375.3	5.92773	15.3452	9.057	2.20354	1	1	0.707667
11	2015	34.3	3.53515	3.73529	3	1	0.703514	6.92347	11129191	16.2251	38.6716	3.65511	1696024	14.3438	浙 江	65.8	0.658	2.35785	0.857751	1	1	375.4	5.92799	15.4078	8.914	2.18762	1	1	0.703514
11	2016	28.8	3.36038	3.57515	3	1	0.69734	7.55056	10871108	16.2016	43.5318	3.77349	1757748	14.3795	浙 江	67	0.67	2.43	0.887891	1	1	372	5.91889	15.4716	9.056	2.20343	1	1	0.69734
12	2008	56.8	4.03954	4.11415	6	2	0.526711	1.54589	3431100	15.0484	26.8538	3.29041	348988	12.7628	安 徽	40.5	0.405	1.10771	0.102294	2	1	225	5.4161	14.7557	7.44	2.00687	1	1	0.526711
12	2009	63.6	4.15261	4.22244	6	2	0.518994	1.74953	3601500	15.0969	28.911	3.36422	388416	12.8698	安 徽	42.1	0.421	1.35105	0.30088	2	1	251.5	5.52744	14.7656	7.621	2.03091	1	1	0.518994
12	2010	66.2	4.19268	4.2669	6	2	0.547979	2.15397	3729200	15.1317	34.3253	3.53588	501446	13.1253	安 徽	43.01	0.4301	1.32451	0.281039	2	1	261.9	5.56796	14.7452	7.463	2.00996	1	1	0.547979
12	2011	65.5	4.18205	4.24707	6	2	0.582797	2.64793	4993000	15.4235	31.3546	3.44536	662887	13.4044	安 徽	44.8	0.448	1.40255	0.338295	2	1	291.3	5.67435	14.7804	8.248	2.10997	1	1	0.582797
12	2012	57.5	4.05178	4.1239	6	2	0.616424	2.98736	5289000	15.4811	33.3246	3.5063	863811	13.6691	安 徽	46.5	0.465	1.63723	0.493003	2	1	318.2	5.76268	14.8821	8.516	2.14195	1	1	0.616424
12	2013	61.4	4.11741	4.20767	6	2	0.615194	3.6091	6083000	15.621	34.9323	3.55341	1068772	13.882	安 徽	47.86	0.4786	1.84937	0.614847	2	1	343.1	5.83802	14.8933	8.524	2.14289	1	1	0.615194
12	2014	62.7	4.13836	4.21951	6	2	0.643932	3.61666	5217771	15.4676	40.7249	3.70684	1233978	14.0258	安 徽	49.15	0.4915	1.88788	0.635456	2	1	350.4	5.85908	14.9016	8.728	2.16654	1	1	0.643932
12	2015	54.2	3.99268	4.07584	6	2	0.665611	3.84473	6482071	15.6846	34.7753	3.54891	1361945	14.1244	安 徽	50.5	0.505	1.96223	0.674079	2	1	351.3	5.86164	14.9881	8.741	2.16802	1	1	0.665611
12	2016	48	3.8712	3.9684	6	2	0.684667	4.25922	6532471	15.6923	37.7486	3.63095	1476712	14.2053	安 徽	51.99	0.5199	1.97	0.678034	2	1	362	5.89164	15.0593	8.518	2.14218	1	1	0.684667
13	2008	27	3.29584	3.34639	4	1	0.510253	2.85966	4542500	15.329	23.3419	3.15025	567171	13.2484	福 建	53	0.53	0.941504	-0.0602768	1	1	165.7	5.11018	15.1271	7.804	2.05464	1	1	0.510253
13	2009	27.4	3.31054	3.44681	4	1	0.525165	3.2531	4709700	15.3651	25.775	3.24941	573747	13.2599	福 建	55.1	0.551	1.10637	0.101089	1	1	187.8	5.23538	15.1834	8.346	2.12178	1	1	0.525165
13	2010	27.5	3.31419	3.39115	4	1	0.501779	3.85119	5040200	15.433	28.6948	3.35672	580279	13.2713	福 建	57.1	0.571	1.15966	0.148124	1	1	199.4	5.29531	15.2264	8.201	2.10426	1	1	0.501779
13	2011	29.3	3.37759	3.48431	4	1	0.558716	4.65093	5931700	15.5958	29.7449	3.39266	620111	13.3377	福 建	58.1	0.581	1.26138	0.232204	1	1	236.9	5.46764	15.2377	8.83	2.17815	1	1	0.558716
13	2012	29.7	3.39115	3.45316	4	1	0.564958	5.17589	6342000	15.6627	31.1745	3.4396	633774	13.3594	福 建	59.6	0.596	1.37551	0.318825	1	1	232.2	5.4476	15.2819	8.564	2.14757	1	1	0.564958
13	2013	25.8	3.25037	3.39786	4	1	0.559271	6.24951	6445000	15.6788	37.2934	3.61882	667896	13.4119	福 建	60.77	0.6077	1.4435	0.367069	1	1	229.4	5.43547	15.3355	8.647	2.15721	1	1	0.559271
13	2014	24.8	3.21084	3.35341	4	1	0.552437	6.20706	6508454	15.6886	36.9298	3.60902	711499	13.4751	福 建	61.8	0.618	1.47574	0.389158	1	1	243.4	5.49471	15.3574	8.793	2.17396	1	1	0.552437
13	2015	22.4	3.10906	3.24259	4	1	0.540063	6.64941	6593889	15.7017	39.3133	3.67156	768339	13.552	福 建	62.6	0.626	1.51233	0.41365	1	1	230.4	5.43982	15.3881	8.823	2.17736	1	1	0.540063
13	2016	20.9	3.03975	3.19048	4	1	0.541662	7.25196	6651168	15.7103	42.7213	3.7547	819465	13.6164	福 建	63.6	0.636	1.59	0.463734	1	1	213	5.36129	15.4251	8.675	2.16045	1	1	0.541662
14	2008	41.6	3.7281	3.79997	6	2	0.419032	1.46848	3035800	14.926	22.2231	3.10113	360368	12.7949	江 西	41.36	0.4136	0.973716	-0.0266358	2	1	130.3	4.86984	14.8516	8.255	2.11082	1	1	0.419032
14	2009	43.6	3.77506	3.85227	6	2	0.42289	1.65193	2858400	14.8658	26.7694	3.28726	402354	12.9051	江 西	43.18	0.4318	0.991402	-0.00863528	2	1	142.2	4.95723	14.8655	8.523	2.14277	1	1	0.42289
14	2010	46	3.82864	3.90399	6	2	0.381304	2.01967	2952700	14.8982	31.9418	3.46392	510084	13.1423	江 西	44.06	0.4406	0.922628	-0.0805288	2	1	148.4	4.99991	14.8397	7.776	2.05104	1	1	0.381304
14	2011	45.1	3.80888	3.89182	6	2	0.382008	2.45432	3407900	15.0416	33.807	3.52067	605881	13.3144	江 西	45.7	0.457	0.827151	-0.189768	2	1	164	5.09987	14.8451	8.737	2.16757	1	1	0.382008
14	2012	45.1	3.80888	3.8795	6	2	0.369426	2.73743	3731000	15.1322	34.7017	3.54679	682431	13.4334	江 西	47.51	0.4751	0.878068	-0.130031	2	1	164	5.09987	14.8804	8.867	2.18234	1	1	0.369426
14	2013	40.8	3.70868	3.79324	6	2	0.410305	3.30599	4401000	15.2973	35.7965	3.57785	755096	13.5346	江 西	48.87	0.4887	0.945008	-0.0565617	2	1	197.4	5.28523	14.9431	9.238	2.22333	1	1	0.410305
14	2014	40.6	3.70377	3.79324	6	2	0.417862	3.28148	4535458	15.3274	34.7353	3.54776	845074	13.6472	江 西	50.22	0.5022	0.974251	-0.0260859	2	1	202.3	5.30975	14.9704	8.875	2.18324	1	1	0.417862
14	2015	34.6	3.54385	3.627	6	2	0.468601	3.48445	4691865	15.3613	35.9187	3.58126	947321	13.7614	江 西	51.62	0.5162	1.03565	0.0350302	2	1	210.4	5.34901	15.0413	8.822	2.17725	1	1	0.468601
14	2016	33.9	3.52341	3.61899	6	2	0.502005	3.83593	4608673	15.3435	40.1423	3.69243	1044056	13.8586	江 西	53.1	0.531	1.13	0.122218	2	1	213	5.36129	15.0865	8.704	2.16378	1	1	0.502005
15	2008	66.1	4.19117	4.22391	2	1	0.564512	3.31327	9098500	16.0236	35.3432	3.5651	820246	13.6174	山 东	47.6	0.476	1.39579	0.333459	1	2	697.7	6.54779	14.8152	8.275	2.11324	1	1	0.564512
15	2009	70.9	4.26127	4.29729	2	1	0.583219	3.55115	9211600	16.036	37.5836	3.62657	801007	13.5936	山 东	48.32	0.4832	1.53287	0.427143	1	2	717.9	6.57633	14.81	8.313	2.11782	1	1	0.583219
15	2010	71.6	4.2711	4.3108	2	1	0.567605	4.10349	9540700	16.0711	42.1187	3.74049	916833	13.7287	山 东	49.7	0.497	1.7156	0.539764	1	2	766.6	6.64197	14.8403	8.172	2.10071	1	1	0.567605
15	2011	72.9	4.28909	4.32678	2	1	0.574536	4.70985	10461400	16.1632	44.1063	3.7866	1116022	13.9253	山 东	50.95	0.5095	1.86148	0.62137	1	2	800.8	6.68561	14.8595	8.673	2.16021	1	1	0.574536
15	2012	63.7	4.15418	4.20021	2	1	0.596242	5.17438	11038000	16.2169	46.0988	3.83079	1235257	14.0268	山 东	52.43	0.5243	2.04006	0.712979	1	2	842.2	6.73602	14.964	8.779	2.17236	1	1	0.596242
15	2013	71.1	4.26409	4.30407	2	1	0.60676	6.05467	12761000	16.3619	46.8336	3.8466	1405315	14.1558	山 东	53.75	0.5375	2.15016	0.765542	1	2	761.6	6.63542	14.9367	8.925	2.18886	1	1	0.60676
15	2014	68.4	4.22537	4.26549	2	1	0.603953	6.03205	12520330	16.3429	47.7339	3.86564	1519511	14.2339	山 东	55.01	0.5501	2.19447	0.785942	1	2	790.4	6.67254	14.9784	8.982	2.19522	1	1	0.603953
15	2015	66.7	4.20021	4.2442	2	1	0.606039	6.34226	12225094	16.319	51.5926	3.94338	1630090	14.3041	山 东	57.01	0.5701	2.26531	0.817713	1	2	824.4	6.71466	15.0229	8.98	2.195	1	1	0.606039
15	2016	58.4	4.06732	4.11578	2	1	0.627479	6.77336	12016501	16.3018	55.6428	4.01895	1682556	14.3358	山 东	59.02	0.5902	2.34	0.850151	1	2	833	6.72503	15.1223	8.972	2.19411	1	1	0.627479
16	2008	64.4	4.16511	4.27667	5	2	0.472492	1.91487	6927200	15.751	26.267	3.26832	403266	12.9074	河 南	36.03	0.3603	0.664393	-0.408881	2	1	435.6	6.07672	14.5212	8.336	2.12058	1	1	0.472492
16	2009	68.1	4.22098	4.31882	5	2	0.485823	2.04485	7136600	15.7807	27.2682	3.30572	479858	13.0812	河 南	37.7	0.377	0.897104	-0.108584	2	1	450.7	6.1108	14.5727	8.387	2.12668	1	1	0.485823
16	2010	76	4.33073	4.43082	5	2	0.466077	2.40237	7303900	15.8039	31.3497	3.4452	624670	13.345	河 南	38.5	0.385	0.914588	-0.0892814	2	1	504.7	6.22396	14.52	7.877	2.06395	1	1	0.466077
16	2011	82.2	4.40916	4.50645	5	2	0.49607	2.82013	8166800	15.9156	32.8741	3.49269	1008209	13.8237	河 南	40.57	0.4057	0.982138	-0.018023	2	1	548.5	6.30719	14.5029	8.704	2.16378	1	1	0.49607
16	2012	69.3	4.23844	4.3451	5	2	0.479051	3.06725	8596000	15.9668	34.0059	3.52653	1211777	14.0076	河 南	42.43	0.4243	1.05002	0.0488135	2	1	520.7	6.25517	14.6358	8.663	2.15906	1	1	0.479051
16	2013	79.6	4.37701	4.49424	5	2	0.490286	3.64378	10462000	16.1633	33.228	3.50339	1345659	14.1124	河 南	43.8	0.438	1.10493	0.0997827	2	1	483.9	6.18188	14.5865	8.783	2.17282	1	1	0.490286
16	2014	68.8	4.2312	4.3464	5	2	0.501178	3.63989	10811906	16.1962	32.1526	3.47049	1492688	14.2161	河 南	45.2	0.452	1.14488	0.135298	2	1	535.4	6.28301	14.6883	9	2.19722	1	1	0.501178
16	2015	64.8	4.17131	4.3	5	2	0.530064	3.84824	10994336	16.2129	33.4644	3.51048	1608637	14.2909	河 南	46.85	0.4685	1.17561	0.161785	2	1	517.8	6.24959	14.7497	8.782	2.1727	1	1	0.530064
16	2016	57.5	4.05178	4.1851	5	2	0.55346	4.2396	11144572	16.2265	36.064	3.5853	1699312	14.3457	河 南	48.5	0.485	1.23	0.207014	2	1	513	6.24028	14.8381	8.766	2.17088	1	1	0.55346
17	2008	53.1	3.97218	4.14789	6	2	0.345913	1.81894	5181300	15.4606	19.8997	2.99071	324481	12.69	湖 北	45.2	0.452	1.31505	0.273874	2	1	254	5.53733	14.8896	8.486	2.13842	1	1	0.345913
17	2009	58	4.06044	4.22975	6	2	0.380261	2.12858	5496400	15.5196	21.833	3.08342	365766	12.8097	湖 北	46	0.46	1.64684	0.49886	2	1	275.2	5.6175	14.9067	8.489	2.13877	1	1	0.380261
17	2010	62.8	4.13996	4.30676	6	2	0.380945	2.60859	5897400	15.59	24.8005	3.21086	405015	12.9117	湖 北	49.7	0.497	1.65397	0.50318	2	1	324.3	5.78167	14.9263	8.455	2.13476	1	1	0.380945
17	2011	65.2	4.17746	4.33598	6	2	0.388994	3.31523	6134100	15.6294	30.0976	3.40445	465503	13.0509	湖 北	51.83	0.5183	1.64525	0.497893	2	1	373.6	5.92319	14.9348	9.047	2.20243	1	1	0.388994
17	2012	52.2	3.95508	4.11741	6	2	0.42727	3.88356	6553000	15.6954	32.8132	3.49083	566591	13.2474	湖 北	53.5	0.535	1.72805	0.546996	2	1	367.6	5.907	15.0585	9.202	2.21942	1	1	0.42727
17	2013	56	4.02535	4.23844	6	2	0.473856	4.85578	7255000	15.7972	36.843	3.60667	688847	13.4428	湖 北	54.51	0.5451	1.80879	0.592655	2	1	309.2	5.73399	15.0493	9.345	2.23484	1	1	0.473856
17	2014	51.7	3.94546	4.16667	6	2	0.482584	4.88417	7687973	15.8552	34.7681	3.5487	792792	13.5833	湖 北	55.67	0.5567	1.86601	0.623804	2	1	310.2	5.73722	15.1016	9.111	2.20948	1	1	0.482584
17	2015	46.2	3.83298	4.05699	6	2	0.495843	5.28829	7817058	15.8718	36.806	3.60566	894801	13.7044	湖 北	56.85	0.5685	1.90083	0.642293	2	1	308.2	5.73075	15.155	9.282	2.22808	1	1	0.495843
17	2016	41.5	3.72569	3.92197	6	2	0.527389	5.84459	7975009	15.8918	39.3225	3.6718	1012889	13.8283	湖 北	58.1	0.581	1.86	0.620576	2	1	311	5.73979	15.2029	9.244	2.22397	1	1	0.527389
18	2008	53.8	3.98527	4.10923	6	2	0.354592	1.70422	4320900	15.279	26.2367	3.26716	400515	12.9005	湖 南	42.15	0.4215	1.01016	0.0101095	2	1	226.5	5.42274	14.7781	8.433	2.13215	1	1	0.354592
18	2009	50.7	3.92593	4.05352	6	2	0.389186	1.97943	4609600	15.3437	28.6248	3.35427	459787	13.0385	湖 南	43.2	0.432	1.17537	0.161582	2	1	239	5.47646	14.8429	8.465	2.13594	1	1	0.389186
18	2010	54.9	4.00551	4.12552	6	2	0.425564	2.40303	4952600	15.4154	32.4118	3.47852	518441	13.1586	湖 南	43.3	0.433	1.16349	0.151424	2	1	254.9	5.54087	14.8052	8.23	2.10779	1	1	0.425564
18	2011	57.3	4.0483	4.16511	6	2	0.440385	2.97482	5238000	15.4715	37.8509	3.63365	615031	13.3294	湖 南	45.1	0.451	1.18559	0.170239	2	1	285.5	5.65424	14.814	8.807	2.17555	1	1	0.440385
18	2012	56.6	4.03601	4.13357	6	2	0.489752	3.38763	5392000	15.5004	41.9288	3.73597	728034	13.4981	湖 南	46.65	0.4665	1.29862	0.261305	2	1	281.7	5.64084	14.8569	8.721	2.16573	1	1	0.489752
18	2013	47.9	3.86912	4.01458	6	2	0.48318	4.13409	5672000	15.5511	48.7083	3.88585	870482	13.6768	湖 南	47.96	0.4796	1.3346	0.288634	2	1	271.2	5.60286	14.9392	8.958	2.19255	1	1	0.48318
18	2014	49.4	3.89995	4.04655	6	2	0.519346	4.12847	5825729	15.5778	47.423	3.85911	1026585	13.8417	湖 南	49.28	0.4928	1.36071	0.308008	2	1	269.9	5.59805	14.9465	9.02	2.19944	1	1	0.519346
18	2015	41.9	3.73529	3.86912	6	2	0.532266	4.46642	5615492	15.541	53.298	3.9759	1156441	13.9609	湖 南	50.89	0.5089	1.42792	0.356218	2	1	289.2	5.66712	15.0288	9.249	2.22452	1	1	0.532266
18	2016	38.3	3.64545	3.77506	6	2	0.5446	4.9301	5535545	15.5267	59.0851	4.07898	1285208	14.0664	湖 南	52.75	0.5275	1.5	0.405465	2	1	294	5.68358	15.0918	9.299	2.22991	1	1	0.5446
19	2008	38.4	3.64806	3.7612	4	1	0.544343	3.42987	10061600	16.1242	37.2437	3.61748	1916703	14.4661	广 东	63.37	0.6337	1.40798	0.342158	1	1	416.9	6.03285	15.2451	8.773	2.17168	1	1	0.544343
19	2009	37	3.61092	3.73529	4	1	0.524136	3.64929	10546100	16.1713	38.3971	3.64798	1953460	14.4851	广 东	63.4	0.634	1.65385	0.503105	1	1	437.6	6.08131	15.2867	8.872	2.1829	1	1	0.524136
19	2010	36	3.58352	3.64545	4	1	0.500537	4.23467	11185200	16.2301	42.6575	3.7532	2026098	14.5216	广 东	66.18	0.6618	1.75754	0.563918	1	1	471.5	6.15592	15.3479	8.602	2.15199	1	1	0.500537
19	2011	39.5	3.6763	3.76815	4	1	0.568451	4.83187	12383800	16.3319	44.8898	3.80421	2179836	14.5948	广 东	66.5	0.665	1.96485	0.675414	1	1	520.6	6.25498	15.3429	9.333	2.23356	1	1	0.568451
19	2012	35.2	3.56105	3.60821	4	1	0.590914	5.17114	13040000	16.3835	46.3459	3.83613	2354911	14.672	广 东	67.4	0.674	2.16619	0.77297	1	1	504.7	6.22396	15.4065	9.348	2.23516	1	1	0.590914
19	2013	32.9	3.49347	3.58352	4	1	0.600996	6.16065	19563000	16.7892	37.3771	3.62106	2495210	14.7299	广 东	67.76	0.6776	2.32208	0.842465	1	1	496.8	6.20819	15.443	9.227	2.22213	1	1	0.600996
19	2014	32.1	3.46886	3.57235	4	1	0.611516	6.06756	19626487	16.7924	37.2562	3.61782	2687144	14.804	广 东	68	0.68	2.3675	0.861836	1	1	503.8	6.22218	15.452	9.283	2.22818	1	1	0.611516
19	2015	27.9	3.32863	3.42426	4	1	0.628584	6.4321	19374236	16.7795	40.613	3.70409	2687546	14.8041	广 东	68.71	0.6871	2.45727	0.89905	1	1	444.1	6.09605	15.4978	9.438	2.24474	1	1	0.628584
19	2016	26.6	3.28091	3.35341	4	1	0.650208	6.89959	19469115	16.7843	43.9443	3.78292	2334921	14.6635	广 东	69.2	0.692	2.56	0.940007	1	1	518	6.24998	15.5257	9.55	2.25654	1	1	0.650208
20	2008	40.3	3.69635	3.81331	7	3	0.307725	1.49825	2839400	14.8591	24.6176	3.20346	97119	11.4837	广 西	38.16	0.3816	0.457361	-0.782283	1	1	133	4.89035	14.7147	7.983	2.07731	1	1	0.307725
20	2009	34.4	3.53806	3.66612	7	3	0.302188	1.65382	2909400	14.8835	26.603	3.28102	103533	11.5476	广 西	39.2	0.392	0.608349	-0.497006	1	1	151.8	5.02256	14.8268	8.096	2.09137	1	1	0.302188
20	2010	38.7	3.65584	3.7495	7	3	0.329595	2.0339	3039100	14.9271	31.4183	3.44739	91200	11.4208	广 西	40	0.4	0.657273	-0.419656	1	1	171.8	5.14633	14.8251	7.67	2.03732	1	1	0.329595
20	2011	43.5	3.77276	3.89182	7	3	0.380563	2.46835	3288200	15.0059	35.1967	3.56095	101381	11.5266	广 西	41.8	0.418	0.691075	-0.369507	1	1	192.3	5.25906	14.8209	8.611	2.15304	1	1	0.380563
20	2012	43.4	3.77046	3.85015	7	3	0.413347	2.73963	3451000	15.0542	37.3101	3.61926	74853	11.2233	广 西	43.53	0.4353	0.745679	-0.29346	1	1	204.9	5.32252	14.8793	8.424	2.13108	1	1	0.413347
20	2013	36.1	3.58629	3.7013	7	3	0.427723	3.36752	3906000	15.178	40.6154	3.70415	70008	11.1564	广 西	44.81	0.4481	0.749061	-0.288935	1	1	210	5.34711	14.9553	8.593	2.15095	1	1	0.427723
20	2014	36	3.58352	3.69635	7	3	0.44464	3.35953	3944752	15.1879	40.2164	3.69428	100119	11.5141	广 西	46.01	0.4601	0.713972	-0.336912	1	1	207.8	5.33658	14.9529	8.749	2.16894	1	1	0.44464
20	2015	31.6	3.45316	3.56671	7	3	0.445616	3.55055	3990105	15.1993	42.1188	3.74049	172208	12.0565	广 西	47.06	0.4706	0.63024	-0.461654	1	1	269.7	5.59731	14.9566	8.64	2.1564	1	1	0.445616
20	2016	29	3.3673	3.47197	7	3	0.453254	3.91273	3945210	15.188	46.5198	3.83988	88845	11.3946	广 西	48.08	0.4808	0.65	-0.430783	1	1	211	5.35186	15.0243	8.719	2.1655	1	1	0.453254
21	2008	21.7	3.07731	3.17388	4	1	0.416742	0.662717	344800	12.7507	17.0388	2.83549	128337	11.7624	海 南	48	0.48	0.226147	-1.48657	1	1	24.8	3.21084	14.8618	8.345	2.12166	1	1	0.416742
21	2009	15.6	2.74727	2.8848	4	1	0.382576	0.739482	370700	12.8231	17.8816	2.88377	93806	11.449	海 南	49.13	0.4913	0.349448	-1.0514	1	1	27	3.29584	15.0192	8.437	2.13263	1	1	0.382576
21	2010	13.9	2.63189	2.77259	4	1	0.436994	0.911292	400200	12.8997	20.6396	3.02721	151213	11.9264	海 南	49.8	0.498	0.339065	-1.08156	1	1	28.9	3.36384	15.0181	8.124	2.09482	1	1	0.436994
21	2011	22.2	3.10009	3.19867	4	1	0.550216	1.08529	514900	13.1517	19.364	2.96342	152299	11.9336	海 南	50.5	0.505	0.412263	-0.886093	1	1	34.9	3.55249	15.0064	8.88	2.1838	1	1	0.550216
21	2012	14.2	2.65324	2.76001	4	1	0.495627	1.23745	547000	13.2122	21.0186	3.04541	164119	12.0083	海 南	51.6	0.516	0.479769	-0.73445	1	1	37.3	3.61899	15.1059	9.147	2.21343	1	1	0.495627
21	2013	18.6	2.92316	3.03013	4	1	0.511053	1.59016	597000	13.2997	25.0244	3.21985	181060	12.1066	海 南	52.74	0.5274	0.47037	-0.754236	1	1	39.5	3.6763	15.0871	9.188	2.2179	1	1	0.511053
21	2014	14.2	2.65324	2.8094	4	1	0.674656	1.57275	632843	13.358	23.6071	3.16155	188858	12.1488	海 南	53.76	0.5376	0.482758	-0.72824	1	1	40.7	3.70623	15.1406	9.098	2.20805	1	1	0.674656
21	2015	14	2.63906	2.76632	4	1	0.485758	1.90535	1021027	13.8363	17.9184	2.88583	200567	12.2089	海 南	55.12	0.5512	0.459117	-0.77845	1	1	42.3	3.74479	15.1482	9.143	2.21299	1	1	0.485758
21	2016	13.8	2.62467	2.76632	4	1	0.400467	2.06023	1048942	13.8633	18.9811	2.94344	213134	12.2697	海 南	56.78	0.5678	0.54	-0.616186	1	1	40	3.68888	15.2079	9.067	2.20464	1	1	0.400467
22	2008	52	3.95124	4.21065	7	3	0.460182	1.79713	2417300	14.6982	21.0841	3.04852	245196	12.4098	重 庆	49.99	0.4999	1.18117	0.166502	3	1	126.3	4.83866	14.9713	7.787	2.05246	1	1	0.460182
22	2009	50.4	3.91999	4.15104	7	3	0.440568	2.32021	2487500	14.7268	26.2513	3.26772	337477	12.7293	重 庆	51.59	0.5159	1.21684	0.196259	3	1	133.1	4.8911	15.0015	7.934	2.07116	1	1	0.440568
22	2010	57.9	4.05872	4.27944	7	3	0.447987	2.83796	2487500	14.7268	31.8616	3.4614	304264	12.6257	重 庆	53.02	0.5302	1.26552	0.235485	3	1	141.5	4.9523	14.9765	7.964	2.07493	1	1	0.447987
22	2011	57.1	4.0448	4.2711	7	3	0.458382	3.6256	2921000	14.8874	34.2738	3.53438	582575	13.2752	重 庆	55.02	0.5502	1.28254	0.248844	3	1	160.3	5.07705	14.9896	8.779	2.17236	1	1	0.458382
22	2012	54.7	4.00186	4.22829	7	3	0.477338	4.16713	8562000	15.9628	13.3259	2.58971	352418	12.7726	重 庆	56.98	0.5698	1.40057	0.336883	3	1	164.8	5.10473	15.0771	8.636	2.15594	1	1	0.477338
22	2013	45.9	3.82647	4.08766	7	3	0.511514	5.25384	9233000	16.0383	15.4474	2.73744	414353	12.9345	重 庆	58.34	0.5834	1.39452	0.33255	3	1	140.3	4.94378	15.1581	8.676	2.16056	1	1	0.511514
22	2014	41.6	3.7281	3.97218	7	3	0.504114	5.29913	9543400	16.0714	14.945	2.70438	423348	12.9559	重 庆	59.6	0.596	1.41559	0.347547	3	1	156.2	5.05114	15.2071	8.956	2.19232	1	1	0.504114
22	2015	36.3	3.59182	3.83298	7	3	0.528519	5.89059	9868700	16.1049	15.9264	2.76798	377183	12.8405	重 庆	60.94	0.6094	1.57152	0.452043	3	1	179.3	5.18906	15.2928	8.884	2.18425	1	1	0.528519
22	2016	35.9	3.58074	3.8111	7	3	0.559122	6.77561	4128823	15.2335	42.9677	3.76045	279037	12.5391	重 庆	62.6	0.626	1.72	0.542324	3	1	154	5.03695	15.3515	9.005	2.19778	1	1	0.559122
23	2008	25	3.21888	4.07754	7	3	0.383721	1.4966	5103800	15.4455	23.4786	3.15609	308842	12.6406	四 川	37.4	0.374	1.28176	0.248233	3	1	230.1	5.43851	14.9706	7.515	2.0169	1	1	0.383721
23	2009	27	3.29584	4.10759	7	3	0.437711	1.69665	5232400	15.4704	25.8691	3.25305	358980	12.791	四 川	38.7	0.387	1.51547	0.415728	3	1	263.1	5.57253	15.0023	7.694	2.04044	1	1	0.437711
23	2010	31.2	3.44042	4.33205	7	3	0.460369	2.06357	5230900	15.4701	31.3585	3.44549	602517	13.3089	四 川	40.18	0.4018	1.53793	0.430435	3	1	303.8	5.71637	14.978	7.635	2.03274	1	1	0.460369
23	2011	31.2	3.44042	4.24563	7	3	0.465796	2.55725	5650000	15.5472	35.8997	3.58073	948137	13.7623	四 川	41.83	0.4183	1.3987	0.335543	3	1	303.4	5.71505	14.9677	8.217	2.10621	1	1	0.465796
23	2012	30.6	3.421	4.1957	7	3	0.495504	2.96622	5895000	15.5896	39.7745	3.68323	980100	13.7954	四 川	43.53	0.4353	1.46987	0.385176	3	1	330.7	5.80121	15.0059	8.478	2.13747	1	1	0.495504
23	2013	27.2	3.30322	4.17131	7	3	0.486901	3.59226	9963000	16.1144	28.4042	3.34654	1028443	13.8436	四 川	44.9	0.449	1.52318	0.420803	3	1	343.1	5.83802	15.0575	8.447	2.13381	1	1	0.486901
23	2014	24.2	3.18635	3.99452	7	3	0.407007	3.60461	7480760	15.8278	37.8291	3.63308	1028764	13.8439	四 川	46.3	0.463	1.57447	0.453916	3	1	341.3	5.83276	15.111	8.348	2.12202	1	1	0.407007
23	2015	19.5	2.97041	3.80666	7	3	0.450918	3.86661	10266234	16.1444	29.4674	3.38329	999607	13.8151	四 川	47.69	0.4769	1.67337	0.51484	3	1	322.8	5.77703	15.1782	8.395	2.12764	1	1	0.450918
23	2016	19.9	2.99072	3.79098	7	3	0.446401	4.23419	10422449	16.1595	31.5068	3.4502	797687	13.5895	四 川	49.21	0.4921	1.72	0.542324	3	1	310	5.73657	15.2168	8.255	2.11082	1	1	0.446401
24	2008	35.4	3.56671	3.58629	7	3	0.224701	0.582411	1243000	14.033	16.2405	2.78751	14904	9.60938	贵 州	29.11	0.2911	0.566989	-0.567416	3	1	163.4	5.0962	14.7121	7.046	1.95246	1	1	0.224701
24	2009	36	3.58352	3.63759	7	3	0.237262	0.687377	1293800	14.0731	18.3602	2.91018	13364	9.50032	贵 州	29.89	0.2989	0.675072	-0.392936	3	1	184.7	5.21873	14.7586	7.082	1.95756	1	1	0.237262
24	2010	38.2	3.64284	3.67377	7	3	0.227906	0.802266	1330700	14.1012	20.772	3.0336	29546	10.2937	贵 州	33.81	0.3381	0.651868	-0.427913	3	1	191.5	5.25489	14.7679	6.764	1.91161	1	1	0.227906
24	2011	43.7	3.77735	3.8221	7	3	0.248074	1.31396	1847600	14.4294	24.3534	3.19267	51541	10.8501	贵 州	34.96	0.3496	0.636637	-0.451556	3	1	211	5.35186	14.717	7.589	2.0267	1	1	0.248074
24	2012	46.9	3.84802	3.88362	7	3	0.262977	1.59932	2047000	14.5319	26.6603	3.28318	49116	10.8019	贵 州	36.41	0.3641	0.608564	-0.496654	3	1	230.1	5.43851	14.7128	7.631	2.03222	1	1	0.262977
24	2013	33.3	3.50556	3.56388	7	3	0.291595	2.30835	2292000	14.6449	34.2446	3.53353	57673	10.9625	贵 州	37.83	0.3783	0.5895	-0.528481	3	1	233.2	5.4519	14.82	8.043	2.0848	1	1	0.291595
24	2014	33.7	3.5175	3.58352	7	3	0.303248	2.31659	2398854	14.6905	32.7192	3.48796	46565	10.7486	贵 州	40.04	0.4004	0.598939	-0.512596	3	1	231	5.44242	14.8622	8.092	2.09088	1	1	0.303248
24	2015	30.6	3.421	3.48431	7	3	0.290817	2.7009	2411578	14.6958	37.8102	3.63258	41941	10.644	贵 州	42.01	0.4201	0.593189	-0.522243	3	1	233.6	5.45361	14.922	7.741	2.04653	1	1	0.290817
24	2016	28.9	3.36384	3.43076	7	3	0.314485	3.02022	2443155	14.7088	41.174	3.71781	96739	11.4798	贵 州	44.15	0.4415	0.63	-0.462035	3	1	249	5.51745	14.953	7.73	2.04511	1	1	0.314485
25	2008	15.5	2.74084	2.89591	7	3	0.205431	0.806682	2016200	14.5167	18.8451	2.93625	77688	11.2605	云 南	33	0.33	0.54385	-0.609082	3	1	163.8	5.09865	14.8536	6.902	1.93181	1	1	0.205431
25	2009	19.1	2.94969	3.11352	7	3	0.194852	0.924088	2074600	14.5453	21.1116	3.04982	91010	11.4187	云 南	34	0.34	0.603434	-0.505118	3	1	187.2	5.23218	14.8586	6.905	1.93225	1	1	0.194852
25	2010	18.7	2.92852	3.10459	7	3	0.171452	1.07179	2161400	14.5863	23.6494	3.16334	132902	11.7974	云 南	34.7	0.347	0.611834	-0.491294	3	1	194.2	5.26889	14.8578	7.006	1.94677	1	1	0.171452
25	2011	24	3.17805	3.4012	7	3	0.202521	1.2827	2385700	14.685	25.7068	3.24675	173754	12.0654	云 南	36.8	0.368	0.630825	-0.460727	3	1	205.4	5.32496	14.8476	7.686	2.0394	1	1	0.202521
25	2012	21.9	3.08649	3.27336	7	3	0.223089	1.5161	2733000	14.8209	26.6707	3.28357	218900	12.2964	云 南	39.31	0.3931	0.667348	-0.404444	3	1	211.7	5.35517	14.9069	7.85	2.06051	1	1	0.223089
25	2013	19.6	2.97553	3.14845	7	3	0.214774	1.84556	3006000	14.9161	29.6818	3.39053	251500	12.4352	云 南	40.48	0.4048	0.680835	-0.384436	3	1	206.2	5.32885	14.9403	7.842	2.05949	1	1	0.214774
25	2014	18.9	2.93916	3.12236	7	3	0.20079	1.83546	2851020	14.8632	31.2953	3.44347	270600	12.5084	云 南	41.73	0.4173	0.67033	-0.399986	3	1	194.6	5.27095	14.9616	7.787	2.05246	1	1	0.20079
25	2015	17.4	2.85647	3.03975	7	3	0.182523	1.92906	2919427	14.8869	32.297	3.47497	299200	12.6089	云 南	43.33	0.4333	0.803279	-0.219053	3	1	175.9	5.16992	15.0262	8.01	2.08069	1	1	0.182523
25	2016	18	2.89037	3.06339	7	3	0.195782	2.0969	2953808	14.8986	34.5102	3.54125	86700	11.3702	云 南	45.03	0.4503	0.89	-0.116534	3	1	180	5.19296	15.1159	7.954	2.07367	1	1	0.195782
26	2008	27.5	3.31419	3.86703	5	3	0.542238	1.78561	3340100	15.0215	20.2655	3.00892	136954	11.8274	陕 西	42.1	0.421	2.09157	0.737914	3	1	165.4	5.10837	15.1472	8.512	2.14148	1	1	0.542238
26	2009	36.1	3.58629	4.05699	5	3	0.396009	2.14618	3449100	15.0536	23.6626	3.1639	151053	11.9254	陕 西	43.5	0.435	2.3196	0.841393	3	1	186	5.22575	15.1229	8.585	2.15002	1	1	0.396009
26	2010	41.3	3.72086	4.16511	5	3	0.384161	2.63976	3561200	15.0856	28.2775	3.34207	182006	12.1118	陕 西	45.76	0.4576	2.14847	0.764756	3	1	218.6	5.38724	15.0979	8.599	2.15165	1	1	0.384161
26	2011	46.9	3.84802	4.21213	5	3	0.464528	3.27578	3796100	15.1495	32.8967	3.49337	235483	12.3694	陕 西	47.3	0.473	1.99324	0.689761	3	1	243.8	5.49635	15.0587	8.952	2.19188	1	1	0.464528
26	2012	38.2	3.64284	4.11415	5	3	0.47087	3.75658	3958000	15.1912	36.2731	3.59108	293609	12.59	陕 西	50.0207	0.500207	1.98704	0.686645	3	1	261.9	5.56796	15.1576	9.135	2.21211	1	1	0.47087
26	2013	39.1	3.66612	4.11741	5	3	0.496437	4.57416	4898000	15.4043	35.7808	3.57741	367800	12.8153	陕 西	51.31	0.5131	2.13584	0.75886	3	1	265.6	5.58199	15.1759	9.283	2.22818	1	1	0.496437
26	2014	33.2	3.50255	3.99452	5	3	0.498946	4.56284	5006202	15.4262	35.0074	3.55556	417557	12.9422	陕 西	52.57	0.5257	2.07349	0.729236	3	1	277.2	5.62474	15.231	9.14	2.21266	1	1	0.498946
26	2015	30	3.4012	3.85015	5	3	0.516269	4.62729	4961184	15.4172	35.9136	3.58112	462118	13.0436	陕 西	53.92	0.5392	2.18179	0.780148	3	1	276.9	5.62366	15.2726	9.513	2.25266	1	1	0.516269
26	2016	29.1	3.37074	3.93378	5	3	0.477723	4.95879	4987087	15.4224	37.9683	3.63675	501178	13.1247	陕 西	55.34	0.5534	2.19	0.783902	3	1	265	5.57973	15.3077	9.208	2.22007	1	1	0.477723
27	2008	29	3.3673	3.71357	8	3	0.279452	1.14057	1655100	14.3194	17.7297	2.87524	12842	9.46048	甘 肃	33.56	0.3356	1.00122	0.00122402	3	2	103.3	4.63764	14.9462	7.166	1.96935	1	1	0.279452
27	2009	32.1	3.46886	3.85015	8	3	0.185762	1.27645	1681100	14.335	19.5359	2.97226	13383	9.50174	甘 肃	34.89	0.3489	1.09994	0.0952576	3	2	100.8	4.61314	14.9615	7.291	1.98664	1	1	0.185762
27	2010	32.2	3.47197	3.8795	8	3	0.194762	1.50333	1720200	14.358	22.4861	3.1129	13521	9.512	甘 肃	36.12	0.3612	1.01681	0.0166656	3	2	126.5	4.84024	14.9611	7.485	2.0129	1	1	0.194762
27	2011	35.2	3.56105	3.98527	8	3	0.154562	1.82892	1790500	14.398	26.183	3.26511	7024	8.85709	甘 肃	37.15	0.3715	0.966064	-0.0345249	3	2	138.9	4.93375	14.9679	8.154	2.09851	1	1	0.154562
27	2012	31.5	3.44999	3.86493	8	3	0.170275	2.12122	1891000	14.4526	28.7369	3.35818	6110	8.71768	甘 肃	38.75	0.3875	1.07076	0.0683673	3	2	152.7	5.02848	15.0462	8.279	2.11372	1	1	0.170275
27	2013	36.4	3.59457	3.89589	8	3	0.194144	2.5079	2339000	14.6652	27.4518	3.31243	7129	8.87193	甘 肃	40.13	0.4013	1.06732	0.065155	3	2	159.6	5.07267	15.0264	8.346	2.12178	1	1	0.194144
27	2014	30.4	3.41444	3.7612	8	3	0.205876	2.50937	2377157	14.6814	27.0111	3.29625	10032	9.21354	甘 肃	41.68	0.4168	1.12479	0.117598	3	2	163.5	5.09681	15.0916	8.321	2.11878	1	1	0.205876
27	2015	27.6	3.31782	3.65584	8	3	0.182509	2.50667	2348880	14.6694	27.2909	3.30655	11036	9.30892	甘 肃	43.19	0.4319	1.21791	0.197137	3	2	158.5	5.06575	15.1455	8.389	2.12692	1	1	0.182509
27	2016	27.2	3.30322	3.68387	8	3	0.215697	2.66319	2380901	14.683	28.2829	3.34226	11588	9.35773	甘 肃	44.69	0.4469	1.22	0.198851	3	2	152	5.02388	15.1743	8.398	2.12799	1	1	0.215697
28	2008	16.1	2.77882	3.54096	8	3	0.159138	0.716545	246600	12.4155	17.1204	2.84027	22000	9.9988	青 海	40.86	0.4086	0.405604	-0.902379	3	2	31.6	3.45316	14.961	7.256	1.98183	1	1	0.159138
28	2009	13.6	2.61007	3.56105	8	3	0.173888	0.839461	274300	12.522	18.2674	2.90512	21500	9.97581	青 海	41.9	0.419	0.702304	-0.353389	3	2	33.5	3.51155	15.1016	7.448	2.00795	1	1	0.173888
28	2010	15.9	2.76632	3.69387	8	3	0.13307	1.03917	286500	12.5655	21.9295	3.08783	21930	9.99561	青 海	44.72	0.4472	0.7331	-0.310473	3	2	31.8	3.45947	15.1388	7.029	1.95004	1	1	0.13307
28	2011	12.6	2.5337	3.73767	8	3	0.112446	1.25277	336100	12.7252	22.9308	3.13248	16893	9.73465	青 海	46.22	0.4622	0.754292	-0.281975	3	2	36.6	3.60005	15.202	7.784	2.05207	1	1	0.112446
28	2012	9.8	2.28238	3.57515	8	3	0.137435	1.36523	337000	12.7278	25.2548	3.22901	20578	9.93198	青 海	47.44	0.4744	0.691826	-0.368421	3	2	44.6	3.79773	15.2178	7.609	2.02933	1	1	0.137435
28	2013	13	2.56495	3.65842	8	3	0.130741	2.26642	543000	13.2049	26.3623	3.27194	9372	9.14548	青 海	48.51	0.4851	0.656814	-0.420354	3	2	47.9	3.86912	15.2259	7.964	2.07493	1	1	0.130741
28	2014	14.2	2.65324	3.58074	8	3	0.125484	2.23773	421800	12.9523	33.9373	3.52451	5010	8.51919	青 海	49.78	0.4978	0.620843	-0.476677	3	2	48.5	3.88156	15.2494	8.041	2.08455	1	1	0.125484
28	2015	9.7	2.27213	3.37417	8	3	0.0960262	2.33989	415463	12.9371	36.4898	3.59703	5500	8.6125	青 海	50.3	0.503	0.479924	-0.734128	3	2	51.1	3.93378	15.2411	7.474	2.01143	1	1	0.0960262
28	2016	8.9	2.18605	3.3499	8	3	0.0939538	2.55265	415688	12.9377	40.1976	3.69381	1495	7.30988	青 海	51.63	0.5163	0.54	-0.616186	3	2	56	4.02535	15.3404	7.746	2.04718	1	1	0.0939538
29	2008	33.7	3.5175	3.64284	8	3	0.391502	1.68983	554200	13.2253	20.0419	2.99783	6200	8.7323	宁 夏	44.98	0.4498	0.682743	-0.381637	3	2	75.4	4.32281	15.0462	8.128	2.09531	1	1	0.391502
29	2009	40	3.68888	3.84588	8	3	0.314008	1.90279	562800	13.2407	22.4899	3.11307	7000	8.85367	宁 夏	46.1	0.461	0.771604	-0.259283	3	2	80	4.38203	15.0365	8.217	2.10621	1	1	0.314008
29	2010	44.5	3.79549	3.97781	8	3	0.348166	2.32096	578400	13.268	27.0096	3.29619	8100	8.99962	宁 夏	47.9	0.479	0.680614	-0.384759	3	2	95.3	4.55703	15.0021	7.777	2.05117	1	1	0.348166
29	2011	44.1	3.78646	3.93964	8	3	0.292702	2.89004	594500	13.2955	33.3388	3.50672	20185.2	9.9127	宁 夏	49.82	0.4982	0.727805	-0.317721	3	2	137.3	4.92217	15.0165	8.389	2.12692	1	1	0.292702
29	2012	38.3	3.64545	3.81991	8	3	0.325933	3.29057	643000	13.3739	35.5361	3.57055	21800	9.98967	宁 夏	50.67	0.5067	0.777349	-0.251866	3	2	135	4.90527	15.0827	8.367	2.1243	1	1	0.325933
29	2013	39.4	3.67377	3.86703	8	3	0.336432	3.89407	677000	13.4254	40.4419	3.69987	14800	9.60238	宁 夏	52.01	0.5201	0.814796	-0.204818	3	2	142.9	4.96215	15.1166	8.707	2.16413	1	1	0.336432
29	2014	31.2	3.44042	3.69138	8	3	0.360847	3.84647	1113253	13.9228	24.5938	3.2025	9200	9.12696	宁 夏	53.61	0.5361	0.868428	-0.141071	3	2	142.6	4.96004	15.2335	8.548	2.1457	1	1	0.360847
29	2015	32.4	3.47816	3.67377	8	3	0.390987	4.04633	1107024	13.9172	26.3316	3.27077	18600	9.83092	宁 夏	55.23	0.5523	0.875756	-0.132668	3	2	140.8	4.94734	15.2203	8.821	2.17714	1	1	0.390987
29	2016	32.9	3.49347	3.69635	8	3	0.314194	4.32343	671772	13.4177	46.9303	3.84866	25325.7	10.1396	宁 夏	56.29	0.5629	0.95	-0.0512933	3	2	137	4.91998	15.2382	9.08	2.20607	1	1	0.314194
30	2008	31.6	3.45316	3.96081	8	3	0.335177	0.733759	631800	13.3563	26.6153	3.28149	19000	9.85219	新 疆	39.64	0.3964	0.380643	-0.965892	3	2	137.2	4.92144	14.8169	8.556	2.14663	1	1	0.335177
30	2009	31.5	3.44999	3.88156	8	3	0.35192	1.42396	623800	13.3436	53.0481	3.9712	21600	9.98045	新 疆	39.85	0.3985	0.509798	-0.673741	3	2	156.7	5.05433	14.8733	8.658	2.15848	1	1	0.35192
30	2010	35.9	3.58074	4.11087	8	3	0.402484	0.870027	629300	13.3524	32.5738	3.48351	23700	10.0732	新 疆	43.01	0.4301	0.491037	-0.711235	3	2	167.6	5.12158	14.8804	8.145	2.0974	1	1	0.402484
30	2011	33	3.49651	3.93769	8	3	0.419977	1.03926	774600	13.5601	32.1678	3.47097	33500	10.4193	新 疆	43.54	0.4354	0.49924	-0.694669	3	2	203	5.31321	14.8956	9.177	2.2167	1	1	0.419977
30	2012	33.5	3.51155	4.01818	8	3	0.42169	1.15773	820000	13.6171	34.3266	3.53592	40800	10.6164	新 疆	43.98	0.4398	0.528959	-0.636845	3	2	251.5	5.52744	14.9043	9.05	2.20276	1	1	0.42169
30	2013	36.8	3.6055	4.10923	8	3	0.392964	1.3424	865000	13.6705	38.256	3.6443	36000	10.4913	新 疆	44.47	0.4447	0.544243	-0.60836	3	2	292.7	5.67915	14.8991	8.988	2.19589	1	1	0.392964
30	2014	36.9	3.60821	4.07923	8	3	0.370936	1.32429	874879	13.6818	37.824	3.63294	41700	10.6383	新 疆	46.07	0.4607	0.530546	-0.633848	3	2	329.2	5.79667	14.9137	9.18	2.21703	1	1	0.370936
30	2015	30.3	3.41115	3.89589	8	3	0.328054	1.28764	889019	13.6979	36.6817	3.60228	45250	10.72	新 疆	47.23	0.4723	0.557653	-0.584019	3	2	342.5	5.83627	14.9858	9.027	2.20022	1	1	0.328054
30	2016	30.3	3.41115	3.98527	8	3	0.327782	1.20406	894043	13.7035	34.45	3.53951	40100	10.5991	新 疆	48.35	0.4835	0.59	-0.527633	3	2	370	5.9135	15.0207	9.029	2.20044	1	1	0.327782
