# Supplementary material for: The impact of green credit on economic growth—The mediating effect of environment on labor supply
Source: PLoS One. 2021 Sep 21;16(9):e0257612. doi: 10.1371/journal.pone.0257612 (PMC8454949; doi:10.1371/journal.pone.0257612)
Supplement: S2 Table — (XLSX) [file pone.0257612.s002.xlsx]

## Sheet: Sheet1
id	year	totalcost	blackcost1	chemistrycost1	colormetal	elecost	metalcost1	nuclearcost	gf
1	2001	44.45	7.08	2.6	0.23	3.32	2.04	2.9	0.591226
1	2002	38.34	5.56	2.35	0.21	2.77	1.72	3.89	0.56964
1	2003	36.39	6.67	3.74	0.3	2.56	1.6	0.78	0.569937
1	2004	50.65	6.77	2.43	0.32	15.17	2.62	0.88	0.443435
1	2005	54.66	7.09	1.62	0.32	16.03	2.71	2.57	0.444932
1	2006	61.99	10.32	0.89	0.53	14.35	2.89	3.24	0.480239
1	2007	70.3	10.35	2.5	0.46	17.96	2.57	3.25	0.472404
1	2008	104.71	11.41	2.92	0.61	40.47	4.1	6.07	0.373699
1	2009	104.7	8.61	4.1	0.49	54.07	2.95	4.03	0.290831
1	2010	107.64	3.4	2.98	0.39	58.26	2.17	3.25	0.345504
1	2011	172.36	2.78	4.09	1.16	72.24	4.7	4.39	0.48155
1	2012	223.91	2.77	6.04	0.53	99.64	6.29	4.06	0.467063
1	2013	243.48	2.55	5.43	0.66	108.3	7.83	2.85	0.47585
1	2014	264.34	2.82	6.29	0.56	98.19	7.76	2.9	0.551638
1	2015	178.65	1.7	4.93	0.52	31.58	6.97	2.55	0.729919
1	2016	224.24	1.54	4.82	0.47	60.79	6.87	1.91	0.659294
2	2001	5.14	0.14	0.35	0.02	0.22	0.04	0.19	0.81323
2	2002	47.42	3.98	7.76	0.39	9.29	1.23	1.47	0.491354
2	2003	44.34	5.39	7.44	0.93	7.66	1.15	0.92	0.47023
2	2004	45.68	7.86	6.08	0.5	7.3	1.02	1.13	0.477014
2	2005	49.96	6.94	2.41	0.73	6.37	1.27	4.25	0.560248
2	2006	44.25	8.33	3.22	0.47	6.41	1.45	5.2	0.43322
2	2007	60.84	19.11	4.04	0.75	7.34	1.82	5.2	0.371137
2	2008	103.14	31.51	6.79	1.5	11.75	2.75	8.15	0.394512
2	2009	85.88	26.33	3.91	1.21	15.36	1.93	5.28	0.370983
2	2010	101.71	31.34	9.05	2.62	15.34	2.28	4.5	0.35965
2	2011	158.46	46.28	16.46	4.65	18.08	2.71	4.87	0.412786
2	2012	202.13	61.72	19.46	3.86	21.13	4.58	7.45	0.415228
2	2013	224.14	66.14	19.56	5.12	18.81	4.57	7.52	0.456947
2	2014	241.78	70.79	27.38	5.19	16.96	4.82	4.32	0.464555
2	2015	223.53	61.74	22.2	4.88	16.87	3.64	7.18	0.478772
2	2016	461.67	57.42	18.54	4.12	15.06	2.8	3.86	0.779496
3	2001	91.9	12.36	6.76	2.27	19.04	6.21	3.32	0.456366
3	2002	95.83	14.42	6.97	2.12	22.04	6.52	2.99	0.425441
3	2003	97.39	18.94	9.02	2.1	18.21	6.55	1.48	0.421912
3	2004	110.82	24.53	9.91	2.58	18.58	8.72	2.12	0.400469
3	2005	117.95	29.11	10.17	1.54	20.85	6.62	3.27	0.393302
3	2006	146.45	35.68	10.89	1.59	26.42	10.75	5.32	0.381017
3	2007	187.83	51.96	11.78	2.03	35.06	10.8	8.29	0.36155
3	2008	257.84	73.98	13.66	2.54	49.27	13.72	12.3	0.358245
3	2009	253.21	70.97	12.59	2.77	52.18	13.18	8.01	0.369298
3	2010	305.24	83.36	14.91	3.58	53.85	15.87	14.28	0.391135
3	2011	444	114.7	18.9	4.48	63.01	28.48	18.79	0.440631
3	2012	544.11	154.3	26.52	5.1	74.8	34.15	22.84	0.416092
3	2013	587.46	176.94	27.93	5.54	71.92	39.4	22.4	0.414207
3	2014	613.4	165.99	31.89	6.26	69.15	45.34	22.22	0.444327
3	2015	555.48	140.6	32.3	5.7	62.84	40.68	22.17	0.452203
3	2016	503.72	134.54	23.29	5.75	58.99	35.24	18.31	0.451838
4	2001	46.03	2.75	3.16	3	15.52	2.3	2.69	0.360852
4	2002	59.68	5.93	3.68	2.71	21.25	2.92	3.93	0.322721
4	2003	70.92	7.11	4.71	3.72	22.47	2.81	7.61	0.317118
4	2004	86.55	9.89	5.77	3.78	20.59	3.06	11.85	0.365222
4	2005	99.09	11.13	7.07	4.17	24.04	4.4	14.39	0.342012
4	2006	117.49	15.21	7.75	7.21	25.75	3.92	18.15	0.336199
4	2007	168.73	24.48	11.53	9.49	31.98	4.75	25.03	0.36431
4	2008	227.12	27.87	12.57	11.94	43.03	5.14	36.15	0.398116
4	2009	217.07	22.45	12.96	11.09	45.16	5.9	29.35	0.41535
4	2010	255.35	29.3	12.69	10.41	47.86	6.68	34.25	0.447073
4	2011	351.71	39.74	20.52	14.19	57.98	9.72	41.54	0.477723
4	2012	452.98	50.38	23.42	17.37	76.75	10.73	43.07	0.51053
4	2013	558.27	51.7	28.34	16.74	76.79	11.81	51.57	0.575564
4	2014	606	48.64	33.71	15.11	82.84	14.05	49.65	0.59736
4	2015	585.84	45.14	29.97	17.26	78.76	13.72	37.07	0.621193
4	2016	615.92	43.65	23.7	19.67	76.15	10.45	35.79	0.660005
5	2001	32.84	2.25	1.99	0.6	16.1	1.1	0.31	0.319428
5	2002	34.14	3.43	2.23	0.75	14.77	1.13	0.25	0.339192
5	2003	33.64	3.85	1.85	1.29	12.3	1.26	0.3	0.380202
5	2004	41.73	1.89	1.99	1.36	19.68	1.7	0.7	0.345315
5	2005	59.51	1.88	2.67	3.14	31.25	2.26	0.61	0.297429
5	2006	76.31	1.72	2.83	4.65	41.14	2.78	0.74	0.294195
5	2007	100.47	6.17	4.25	6.52	47.88	3.27	1.53	0.307057
5	2008	152.88	11.71	5.39	8.86	79.07	5.36	3.15	0.257326
5	2009	157.32	17.27	6.43	9.27	68.45	5.52	2.29	0.305683
5	2010	191.91	16.55	13.77	12.79	65.85	8	5.96	0.359491
5	2011	261.49	26.38	13.28	18.93	97.17	8.01	10.19	0.334736
5	2012	352.12	36.77	29.33	16.19	119.26	10.23	14.5	0.357378
5	2013	399.21	38.47	44.92	25.36	124.32	12.78	13.55	0.350217
5	2014	465.97	44.67	67.71	24.39	136.95	12.33	37.03	0.306651
5	2015	419.88	46.94	56.07	25.19	132.32	12.36	19.47	0.30373
5	2016	391.49	38.51	60.95	23.52	120.45	12.03	16.09	0.306368
6	2001	111.49	14.13	7.02	4.35	25.22	6.38	6.77	0.427124
6	2002	113.14	16.37	9.27	4.98	22.76	4.42	6.4	0.432561
6	2003	105.08	18.1	7.99	4.55	20.28	4.44	2.28	0.451466
6	2004	112.83	18.92	10.27	6.07	22.34	5.54	-0.35	0.443499
6	2005	119.91	20.94	9.76	5.69	22.89	6.11	5.71	0.407055
6	2006	134.44	23.73	10.08	7.17	23.58	6.7	8.38	0.407617
6	2007	163.94	32.44	11.01	9.18	27.28	9.06	6.19	0.419544
6	2008	230.3	50.17	13.38	10.69	35.29	11.31	9.21	0.435302
6	2009	227.76	47.84	14.04	10.99	37.88	12.43	8.55	0.421628
6	2010	273.18	59.68	21.81	14.21	42.12	14.86	8.04	0.41167
6	2011	385.24	80.86	19.3	19.55	51.39	19.97	23	0.44432
6	2012	480.77	100.69	27.85	20.79	58.83	28.03	31.58	0.443039
6	2013	484.29	92.83	36.15	16.02	55.9	22.93	35.53	0.464453
6	2014	527.05	106.02	41.9	14.36	60.87	21.55	45.21	0.449938
6	2015	499.97	104.24	38.69	16.35	60.44	18.8	36.84	0.449247
6	2016	448.91	81.09	36.65	13.86	61.79	14.75	35.83	0.456528
7	2001	40.9	1.47	9.82	0.4	6.58	1.6	0.11	0.511491
7	2002	38.55	1.25	5.81	0.41	7.88	1.55	0.19	0.55668
7	2003	36.84	1.72	4.86	0.34	8.25	1.85	0.15	0.533931
7	2004	43.93	1.93	4.97	0.45	11.13	2.09	0.16	0.528113
7	2005	47.7	3.43	4.25	0.5	12.26	2.54	0.44	0.509015
7	2006	54.64	4.04	4.61	0.26	13.42	3.14	0.12	0.531662
7	2007	66.25	25.58	3.81	0.15	14.06	3.11	0.24	0.291321
7	2008	84.01	9.02	4.61	1.56	18.14	5.06	0.7	0.534698
7	2009	100.69	7.43	5.35	1.99	17	6.81	0.58	0.611084
7	2010	96.37	7.15	5.66	2.64	18.58	7.7	0.74	0.559303
7	2011	149.68	6.56	7.58	6.92	33.36	12.15	1.05	0.548236
7	2012	198.04	5.71	9.12	7.04	44.31	17.49	1.29	0.570996
7	2013	209.83	4.42	10.92	9.91	43.74	23.44	1.3	0.553305
7	2014	235.11	5.71	14.97	18.58	43.61	28.88	1.33	0.519034
7	2015	232.62	5.17	11.14	26.93	39.8	26.51	1.11	0.524289
7	2016	207.9	6.53	9.61	23.99	34.72	21.78	1.03	0.530255
8	2001	39.37	0.93	0.88	0.41	10.62	1.11	3.4	0.559309
8	2002	41.39	1.3	0.63	0.29	12.46	1.08	2.93	0.548442
8	2003	42.18	1.95	1.07	0.36	15.03	0.93	2.1	0.491702
8	2004	42.39	1.83	0.79	0.35	13.28	1.23	3.21	0.511913
8	2005	45.06	1.19	1.045	0.3	14.2	1.3	4.06	0.509654
8	2006	33.92	1.56	1.3	0.36	12.99	1.6	1.88	0.419517
8	2007	52.5	2.7	1.76	0.46	21.49	1.29	6.18	0.354667
8	2008	62	3.68	1.31	0.53	24.71	1.28	4.49	0.419355
8	2009	58.89	2.61	1.43	0.29	27.21	1.31	3.64	0.38037
8	2010	72.12	4.77	3.56	0.48	28.14	1.99	3.41	0.412784
8	2011	117.44	4.69	4.48	0.72	34.59	2.98	6.91	0.53704
8	2012	151.8	7.72	5.7	0.97	43.03	5.47	8.53	0.529513
8	2013	169.3	10.7	4.29	0.95	42.54	7.37	13.81	0.529474
8	2014	181.14	7.49	5.06	1.15	46.68	7.97	13.56	0.547808
8	2015	150.92	5.53	5.63	1.34	40.68	5.75	9.37	0.547442
8	2016	130.12	6.41	5.27	2.1	34.55	4.61	6.82	0.540732
9	2001	92.29	14.69	6.12	1.47	8.33	2.19	4.21	0.598981
9	2002	72.15	9.49	5.39	1.32	6.85	1.97	4.01	0.597644
9	2003	65.42	8.31	4.77	1.2	6.43	1.92	4.48	0.585601
9	2004	73.43	9.79	4.83	1.39	5.16	2.78	3.57	0.625221
9	2005	91.02	12.41	9.02	1.56	4.5	3.41	3.5	0.622061
9	2006	110.76	17.71	15.77	1.98	6.26	4.04	4.41	0.547039
9	2007	119.94	20.8	16.77	2.98	8.59	4.2	3.59	0.525346
9	2008	167.95	31.63	24.34	4.22	17.94	4.68	8.35	0.457219
9	2009	136.99	18.11	22.38	2.53	17.06	3.76	4.89	0.498285
9	2010	122.78	15.7	16.43	3.3	19.53	3.56	3.7	0.49324
9	2011	208.47	20.32	20.39	4.89	24.22	5.34	5.49	0.613134
9	2012	248.16	17.63	24.07	5.21	25.68	6.67	6.46	0.654578
9	2013	218.81	16.08	21.48	5	18.03	6.2	6.82	0.663589
9	2014	261.05	16.82	22.71	5.05	17.55	5.91	6.23	0.715495
9	2015	213.89	14.38	20.99	4.88	16.75	4.09	3.99	0.695731
9	2016	188.12	22.24	17.17	3.85	15.34	2.69	1.1	0.66835
10	2001	167.5	8.02	16.57	3.31	24.37	6.81	2.74	0.630925
10	2002	154.99	9.76	15.34	3.26	18.62	6.01	2.18	0.644042
10	2003	168.31	12.87	16.17	3.02	19.22	6.16	2.03	0.646664
10	2004	229.27	22.92	20.32	5.55	26.8	7.34	2.29	0.628299
10	2005	290.04	29.61	30.45	5.71	39.26	10.48	2.88	0.591815
10	2006	375.4	42.51	40.6	7.71	48.15	13.27	4.32	0.582952
10	2007	503.95	59.44	48.7	11.85	64.04	17.54	4.14	0.591805
10	2008	687.22	74.83	66.02	18.97	93.55	24.51	7.37	0.584922
10	2009	561.19	53.06	56.34	13.41	84.48	20.25	3.75	0.587858
10	2010	670.79	76.85	68.72	19.71	75.66	24.34	5.13	0.596878
10	2011	990.41	111.6	111.37	28.42	97.28	36.06	8	0.603467
10	2012	1296.35	148.22	156.45	31.32	115.63	46.42	13.3	0.605554
10	2013	1297.51	135.91	159.05	29.64	109.32	52.14	8.38	0.618932
10	2014	1350.63	125.59	175.4	30.81	102.02	53.59	12.71	0.629714
10	2015	1280.55	109.19	165.93	33.42	83.54	46.02	11.53	0.648877
10	2016	1172.75	98.39	153.76	29.94	80.28	43.78	8.86	0.646122
11	2001	112.6	1.24	6.24	2.07	14.25	6.39	1.5	0.718561
11	2002	125.09	1.11	6.72	2.32	20.28	6.15	0.91	0.700296
11	2003	158.06	0.96	7.71	2.94	20.66	7.86	1.06	0.739403
11	2004	232.08	3.94	11.51	4.69	43.64	10.07	1.08	0.677137
11	2005	295.62	6.27	14.07	5.58	49.06	13.01	0.92	0.699242
11	2006	365.52	8.26	20.34	8.2	56.59	15.72	0.94	0.698922
11	2007	517.11	14.96	35.15	11.31	66.03	19.05	1.76	0.713291
11	2008	661.08	22.77	47.61	13.98	82.42	24.95	5.49	0.70167
11	2009	570.86	13.82	39.48	11.61	75.89	23.86	2.77	0.706706
11	2010	675.3	21.11	44.18	17.38	71.78	28.95	4.48	0.721783
11	2011	973.43	40.15	75.88	26.44	81.7	41.35	4.53	0.722579
11	2012	1161.61	50.67	89.81	31.94	96.09	46.09	4.7	0.725123
11	2013	1137.49	46.38	90.17	35.65	90.35	47.36	5.41	0.722793
11	2014	1156.97	42.78	96.67	35.31	112.12	48.06	3.28	0.707667
11	2015	1054.35	28.36	89.08	33.66	113.34	44.47	3.69	0.703514
11	2016	895.56	22.42	78.75	27.54	101.17	35.39	5.78	0.69734
12	2001	41.62	1.54	2.13	2.95	5.91	2.33	1.83	0.598991
12	2002	39.68	1.04	2.22	2.61	7.47	2.14	1.46	0.573085
12	2003	41.42	1.64	3.4	3.34	7.06	2.71	1	0.537663
12	2004	48.08	1.79	3.56	3.68	8.53	3.38	1.04	0.542845
12	2005	55.85	3.22	3.37	4.01	8.46	4.55	1.09	0.557744
12	2006	66.28	3.05	3.94	5.11	10.63	5.47	1.77	0.547827
12	2007	95.49	9.84	4.66	6.55	14.62	6.36	2.25	0.536287
12	2008	155.93	16.19	6.51	9.79	30.08	8.46	2.77	0.526711
12	2009	143.2	10.71	9.26	6.93	32.1	8.32	1.56	0.518994
12	2010	182.58	11.41	10.86	11.34	35.78	11.15	1.99	0.547979
12	2011	264.02	18.13	14.16	16.67	43.05	15.23	2.91	0.582797
12	2012	362.77	24.59	15.64	22.16	56.06	18.76	1.94	0.616424
12	2013	383.96	23.14	23.6	22.1	53.95	20.94	4.02	0.615194
12	2014	429.89	24.72	28.57	23.3	50.45	22.52	3.51	0.643932
12	2015	429.47	18.61	26.28	23.83	49.05	22.2	3.64	0.665611
12	2016	397.58	16.44	23.72	20.69	41.67	20.2	2.65	0.684667
13	2001	45.15	1.43	4.81	0.97	9.99	2.79	0.69	0.541971
13	2002	50.3	1.58	4.55	0.87	14.47	2.59	0.41	0.513519
13	2003	52.05	1.78	5.38	0.99	11.55	3.53	0.24	0.549087
13	2004	61.61	2.53	3.8	1.02	18.24	4.25	0.03	0.515176
13	2005	72.27	3.35	3.89	1.31	20.09	4.85	0.26	0.533001
13	2006	93.21	4	5.65	2.83	27.19	5.25	0.7	0.510568
13	2007	115.8	6.53	7.35	4.59	25.96	7.79	1.07	0.53981
13	2008	166.78	8.46	8.72	4.39	49.32	10.06	0.73	0.510253
13	2009	159.15	6.02	6.08	2.63	47.27	10.41	3.16	0.525165
13	2010	185.54	11.3	8.28	4.13	45.15	11.44	12.14	0.501779
13	2011	272.84	15.32	13.45	8.59	51.6	17.32	14.12	0.558716
13	2012	335.14	19.93	15.71	12.71	61.9	21.4	14.15	0.564958
13	2013	369.66	17.62	25.78	14.5	67.71	24.67	12.64	0.559271
13	2014	403.63	22.78	24.22	19.19	73.38	26.03	15.05	0.552437
13	2015	421.71	19.19	24.86	20.54	81.09	25.78	22.5	0.540063
13	2016	391.72	14.51	22.17	24.43	74.43	24.94	19.06	0.541662
14	2001	30.55	1.57	1.67	1.03	8.54	2.15	0.92	0.480196
14	2002	31.78	1.99	1.54	3.19	10.23	1.78	0.83	0.384519
14	2003	32.38	1.96	1.54	3.23	11.17	1.97	0.31	0.376776
14	2004	32.14	2.83	1.71	3.11	8.12	2.29	1.76	0.383323
14	2005	39.28	3.43	1.6	3.85	11.75	2.34	1.48	0.377546
14	2006	46.57	4.25	1.65	5.45	13.31	2.32	1.86	0.380717
14	2007	57.12	5.3	2.46	8.48	13.8	3.19	2.37	0.376751
14	2008	88.8	6.94	4.67	10.27	19.86	5.92	3.93	0.419032
14	2009	78.2	6.11	3.82	8.98	18.25	5.73	2.24	0.42289
14	2010	93.39	9.65	5.86	12.65	20.78	6.4	2.44	0.381304
14	2011	133.06	14.68	8.24	18.75	26.57	10.02	3.97	0.382008
14	2012	162.36	18.8	11.65	21.32	32.69	12.32	5.6	0.369426
14	2013	181.28	18.43	12.2	24.92	30.44	15.09	5.82	0.410305
14	2014	198.63	18.71	13.4	30.79	28.82	17.24	6.67	0.417862
14	2015	186.15	12.87	13.89	25.26	27.49	17.48	1.93	0.468601
14	2016	174.56	7.57	15.06	19.79	23.13	16.25	5.13	0.502005
15	2001	153.92	6.27	10.76	2.4	25.11	8.85	4.43	0.62435
15	2002	169.02	7.01	11.77	1.84	29.05	8.95	3.72	0.631168
15	2003	179.54	8.18	12.5	2.73	27.25	11.23	3.86	0.633786
15	2004	232.19	15.11	17.94	5.71	26.85	14.63	7.69	0.621302
15	2005	301.43	19.47	25.54	9.66	33.96	21.36	9.08	0.604983
15	2006	364.96	28.98	31.98	9.2	44.44	26.26	12.18	0.580666
15	2007	526.82	38.05	45.58	12.43	103.55	31.1	21.03	0.522152
15	2008	642.59	56.24	59.77	17.13	71.1	40.62	34.98	0.564512
15	2009	640.12	44.61	64.47	21.74	69.59	35.57	30.81	0.583219
15	2010	717.4	62.78	72.22	31.19	73.27	38.86	31.88	0.567605
15	2011	949.01	80.51	94.78	46.67	85.13	47.99	48.69	0.574536
15	2012	1252.88	90.36	128.27	65.32	101.2	57.58	63.13	0.596242
15	2013	1337.3	90	145.41	62.11	94.19	62.95	71.22	0.60676
15	2014	1459.8	97.55	166.62	65.72	96.4	67.08	84.78	0.603953
15	2015	1482.71	100.17	174.55	72.68	86.52	64.67	85.54	0.606039
15	2016	1400.94	78.46	161.84	69.35	77.06	60.48	74.69	0.627479
16	2001	100.24	1.88	5.91	4.8	22.67	8.22	3.88	0.527534
16	2002	104.36	1.81	5.79	5.1	28.81	7.73	3.55	0.494155
16	2003	109.07	1.71	4.9	5.81	29.63	8.49	3.01	0.509031
16	2004	123.1	2.82	5.58	7.19	31.84	9.08	4.45	0.504793
16	2005	136.15	3.29	5.37	9.47	33	10.5	2.93	0.525817
16	2006	169.78	5.8	6.77	14.65	41.61	13.14	4.64	0.489869
16	2007	214.16	7.96	9.49	17.96	55.29	15.49	4.31	0.484031
16	2008	261.74	14.46	13.29	25.67	59.01	18.85	6.79	0.472492
16	2009	289.55	13.63	13.5	28.05	67.38	22.11	4.21	0.485823
16	2010	334.43	16.36	17.84	37.68	74.84	27.09	4.75	0.466077
16	2011	500.03	22.94	27.95	60.3	94.06	38.85	7.88	0.49607
16	2012	582.61	32.07	33.79	70.97	111.77	46.61	8.3	0.479051
16	2013	619.7	34.34	38.34	81.49	100.05	51.05	10.6	0.490286
16	2014	683.15	39.88	45.2	94	94.85	57.52	9.32	0.501178
16	2015	700.5	37.6	46.4	89.7	81.97	62.37	11.15	0.530064
16	2016	695.01	29.86	44.29	89.15	72.92	63.9	10.23	0.55346
17	2001	69.45	6.05	4.32	1.35	15.05	3.01	1.22	0.553636
17	2002	60.08	5.52	4.34	1.49	9.63	2.89	0.96	0.586718
17	2003	61.74	5.42	4.89	1.22	14.65	3.09	0.26	0.521704
17	2004	83.54	5.17	4.93	1.95	38.89	2.69	0.53	0.351688
17	2005	92.64	6.28	6.21	2.16	36.39	3.31	1.37	0.398532
17	2006	97.7	6.76	7.96	2.58	36.35	4.91	1.9	0.381167
17	2007	114.14	11.44	10.62	2.19	41.09	6.19	1.62	0.35912
17	2008	189.73	21.28	13.14	4.57	72.53	8.9	3.68	0.345913
17	2009	194.34	27.61	14.75	2.5	66.66	7.61	1.31	0.380261
17	2010	263.03	36.2	18.47	5.09	86.86	14.63	1.58	0.380945
17	2011	337.82	57.94	24.72	8.08	92.3	18.84	4.53	0.388994
17	2012	412.76	63.63	38.26	8.69	99.19	24.49	2.14	0.42727
17	2013	457.65	66.16	45.27	8.79	88.64	29.07	2.86	0.473856
17	2014	490.65	58.63	60.8	9.39	85.61	37.05	2.39	0.482584
17	2015	442.62	58.36	52.81	9.4	75.83	24.38	2.37	0.495843
17	2016	405.64	44.35	44.1	10.27	60.36	27.43	5.2	0.527389
18	2001	40.9	2.62	2.78	2.28	9.99	2.58	2.6	0.44132
18	2002	38.68	2.9	2.93	2.53	6.54	2.08	2.87	0.486815
18	2003	43.13	3.09	3.46	2.82	9.45	1.96	2.1	0.469511
18	2004	56.21	4.47	3.59	4.24	18.18	2.56	1.9	0.378402
18	2005	52.73	4.07	4.18	4.31	9.95	3.28	1.92	0.474493
18	2006	75.77	8.83	4.73	4.9	24.2	3.34	2.32	0.362281
18	2007	101.31	11.93	5.81	6.41	33.39	4.21	2.5	0.365808
18	2008	146.45	18.12	8.84	9.12	48.91	5.21	4.32	0.354592
18	2009	155.35	13.08	9.64	10.78	51.74	7.31	2.34	0.389186
18	2010	187.14	16.28	11.71	14.92	53.3	9.11	2.18	0.425564
18	2011	244.15	27.58	15.63	14.83	61.71	13.21	3.67	0.440385
18	2012	307.38	29.52	18.57	19.09	68.36	16.48	4.82	0.489752
18	2013	332.63	26.67	24.21	21.25	71.87	22.72	5.19	0.48318
18	2014	368.04	28.8	24.4	21.28	71.97	25.36	5.09	0.519346
18	2015	376.71	24.19	23.53	21.55	74.55	27.55	4.83	0.532266
18	2016	369.28	23.22	21.16	19.99	75.54	24.11	4.15	0.5446
19	2001	159.25	3.01	7.59	3.25	37.08	9.24	4.83	0.591837
19	2002	140.69	4.16	8.63	2.71	35.18	7.06	3.67	0.563508
19	2003	141.23	5.25	9.3	2.67	34.47	6.18	2.75	0.570771
19	2004	166.28	6.7	7.21	4.47	46.25	6.94	3.19	0.550397
19	2005	180.42	8.43	5.89	4.13	52.46	7.21	4.31	0.543122
19	2006	239.45	10.85	16.12	5.55	57.79	10.31	4.87	0.559449
19	2007	307.05	12.48	17.46	7.23	86.62	12.53	6.2	0.535841
19	2008	416.41	24.46	18.3	10.2	110.79	14.89	11.1	0.544343
19	2009	342.85	16.82	16.86	8.03	100.27	13.5	7.67	0.524136
19	2010	372.38	20.11	16.24	11.99	113.72	14.31	9.62	0.500537
19	2011	614.6	31.17	25.82	23.29	149.51	22.44	13	0.568451
19	2012	719.8	29.89	27.68	22.86	174.08	26.33	13.62	0.590914
19	2013	727.26	25.82	28.86	25.7	171.21	27.89	10.7	0.600996
19	2014	795.58	24.09	29.29	29.73	182.97	34.12	8.87	0.611516
19	2015	763.43	21.09	31.82	21.58	167.12	34.09	7.85	0.628584
19	2016	751.36	25.11	33.52	19.23	141.92	33.57	9.47	0.650208
20	2001	29.64	0.92	1.98	2.39	6.01	1.61	0.17	0.558704
20	2002	28.18	1.02	1.86	2.45	5.73	1.43	0.14	0.55181
20	2003	30.05	1.33	1.87	2.28	6.55	1.84	0.08	0.535774
20	2004	35.02	1.67	2.06	2.94	10.42	1.93	0.14	0.452884
20	2005	40.31	2.7	2.04	2.85	13.19	1.6	0.2	0.439841
20	2006	48.22	3.88	2.52	3.5	15.86	1.87	0.39	0.418913
20	2007	65.92	1.17	3.67	4.42	27.87	2.59	0.74	0.386226
20	2008	116.89	8.53	4.87	10.53	52.4	3.65	0.94	0.307725
20	2009	116.98	9.42	4.89	15.85	47.45	3.6	0.42	0.302188
20	2010	128.4	12.72	6.2	16.59	44.7	5.59	0.28	0.329595
20	2011	168.96	20.67	7.91	15.22	49.87	7.58	3.41	0.380563
20	2012	212.63	18.73	10.33	18.55	63.15	9.6	4.38	0.413347
20	2013	224.07	21.6	11.04	19.71	62.34	10.63	2.91	0.427723
20	2014	239.25	22.49	10.57	23.76	61.7	11.43	2.92	0.44464
20	2015	228.56	21.48	10.59	23.54	56.1	12.36	2.64	0.445616
20	2016	218.95	19.34	8.88	19.43	58.08	11.91	2.07	0.453254
21	2001	6.49	0.02	1.18	0.01	1.29	0.4	0.01	0.551618
21	2002	5.07	0.02	0.51	0.01	0.83	0.46	0.03	0.633136
21	2003	4.33	0.02	0.41	0.01	0.86	0.6	0.00666667	0.559661
21	2004	6.88	0.01	0.88	0.01	2.47	0.41	-0.0166667	0.453004
21	2005	8.21	0.01	0.78	0.01	2.65	0.2	-0.04	0.560292
21	2006	10.65	0.01	0.68	0.01	1.86	0.12	1.46	0.611268
21	2007	17.62	0.01	0.85	0.01	4.15	0.39	4.11	0.459705
21	2008	21.98	0.22	0.88	0.01	4.38	0.58	6.75	0.416742
21	2009	15.84	0.2	0.31	0.01	4.61	0.48	4.17	0.382576
21	2010	17.3	0.01	0.38	0.01	6.06	0.86	2.42	0.436994
21	2011	18.52	0.02	0.41	0.02	6.34	0.95	0.59	0.550216
21	2012	24.01	0.02	0.29	0.05	9.71	1.27	0.77	0.495627
21	2013	26.69	0.01	0.34	0.01	9.64	2.38	0.67	0.511053
21	2014	25.45	0.04	0.54	0.02	4.47	2.44	0.77	0.674656
21	2015	33	0.36	4.68	0.01	8.01	2.27	1.64	0.485758
21	2016	38.53	0.34	3.57	0	14.74	2.3	2.15	0.400467
22	2001	31.67	1	2.63	1.51	6.61	2.58	0.01	0.547206
22	2002	32.7	1.01	2.22	1.49	7.32	2.64	0.0233333	0.550357
22	2003	32.4	1.1	2.01	1.21	8.4	2.2	0.0366667	0.538374
22	2004	32.22	1.18	1.84	1.31	7.55	2.61	0.05	0.548728
22	2005	34.14	1.45	1.87	1.49	8.99	2.97	0.1	0.505858
22	2006	39.31	2.25	2.12	2.46	11.03	3.28	0.09	0.459934
22	2007	52.25	2.71	3.01	3.17	16.2	4.01	0.16	0.44
22	2008	78.23	3.21	5.45	4.17	22.73	6.41	0.26	0.460182
22	2009	69.66	2.4	6.54	3.43	20.83	5.43	0.34	0.440568
22	2010	87.19	6.36	9.82	4.07	20.53	7.09	0.26	0.447987
22	2011	127.95	10.83	13.08	5.8	28.73	10.48	0.38	0.458382
22	2012	171.43	14.79	16.71	8.96	32.32	16.29	0.53	0.477338
22	2013	199.76	14.82	18.17	10.93	36.57	16.69	0.4	0.511514
22	2014	226.06	19.35	16.61	13.62	42.6	19.47	0.45	0.504114
22	2015	218.8	8.25	20.43	11.66	42.2	20.15	0.47	0.528519
22	2016	226.82	15.78	20.91	11	34.73	17.14	0.44	0.559122
23	2001	83.19	6.45	4.55	1.23	35.3	3.96	0.27	0.37781
23	2002	85.93	5.81	4.84	1.8	35.36	4.01	0.24	0.394158
23	2003	89.14	7.21	4.89	2.77	36.13	4.24	0.51	0.374579
23	2004	92.12	5.54	6.49	2.26	36.65	4.81	0.68	0.387429
23	2005	100.79	10	7.78	3.07	36.31	4.64	1.28	0.374144
23	2006	116.61	16.16	9.22	4.96	42.64	5.17	1.24	0.319184
23	2007	160.71	20.92	8.38	4.71	59.23	7.35	1.94	0.362019
23	2008	197.8	16.88	13.91	5.94	66.33	9.8	9.04	0.383721
23	2009	207.26	7.94	14.78	5.82	75.2	11.03	1.77	0.437711
23	2010	263.05	14.54	20.84	7.58	77.34	18.91	2.74	0.460369
23	2011	387.53	35.37	30.21	10.78	100.79	26.44	3.43	0.465796
23	2012	497.13	42.53	40.99	9.57	124.69	29.78	3.24	0.495504
23	2013	574.86	54.88	42.49	10.5	150.05	34.25	2.79	0.486901
23	2014	706.72	67.96	40.96	9.99	232.32	55.08	12.77	0.407007
23	2015	653.8	38.83	40.53	7.69	223.28	37.64	11.02	0.450918
23	2016	607.19	44.39	43.07	6.14	197.99	37.27	7.28	0.446401
24	2001	22.61	1.28	1.15	0.76	6.93	0.64	0	0.524104
24	2002	22.83	1.27	1.52	0.62	7.31	0.69	0.01	0.499781
24	2003	24.11	1.49	1.55	1.01	8.02	0.8	0.03	0.464952
24	2004	31.89	1.23	1.69	1.18	14.52	0.87	0.16	0.383819
24	2005	33.89	1.56	3.01	1.03	17.69	1.02	0.18	0.277368
24	2006	40.91	1.54	2.14	0.79	24.15	1.17	0.29	0.264727
24	2007	50.43	2.06	3.72	1.01	30.11	1.06	0.33	0.24073
24	2008	73.52	2.62	7.12	1.88	43.96	1.18	0.24	0.224701
24	2009	70.85	1.88	7.9	2.45	40.01	1.4	0.4	0.237262
24	2010	94.03	2.54	7.73	3.27	55.35	3.15	0.56	0.227906
24	2011	127.18	4.11	13.46	5.9	66.81	4.63	0.72	0.248074
24	2012	165.87	5.78	16.89	7.16	82.87	8.32	1.23	0.262977
24	2013	197.02	6.02	23.43	7.08	89.95	11.58	1.51	0.291595
24	2014	224.14	5.81	25.19	9.99	99.44	14.3	1.44	0.303248
24	2015	238.26	3.34	35.37	11.4	100.02	16.41	2.43	0.290817
24	2016	209.74	2.91	30.53	8.67	84.01	14.91	2.75	0.314485
25	2001	33.73	1.67	4.18	2.71	8.18	1.92	0.05	0.445301
25	2002	38.07	1.84	5.05	2.88	10.41	2.04	0.06	0.414762
25	2003	38.67	2.41	4.95	3.09	11.87	2.37	0.2	0.356349
25	2004	43.99	3.24	4.81	4.59	14.56	2.33	0.43	0.318936
25	2005	39.54	3.54	4.76	5.83	9.7	2.6	0.61	0.316136
25	2006	48.33	4.54	5.31	8.12	14	2.69	1.04	0.261328
25	2007	62.76	5.83	7.18	12.52	18.42	3.18	1.68	0.222275
25	2008	98.33	6.44	11.56	19.21	33.84	4.22	2.86	0.205431
25	2009	92.07	4.67	9.97	13.35	38.99	4.29	2.86	0.194852
25	2010	120.15	6.08	14.64	17.02	53.28	4.61	3.92	0.171452
25	2011	170.55	9.88	19.24	30.26	63.86	6.34	6.43	0.202521
25	2012	228.16	12.71	22.61	40.23	86.35	8.74	6.62	0.223089
25	2013	292.54	15.73	25.56	41.63	128.15	10.75	7.89	0.214774
25	2014	356.79	17.78	29.61	52.87	163.79	13.52	7.58	0.20079
25	2015	366.09	17.35	31.75	54.86	173.85	13.63	7.83	0.182523
25	2016	321.48	13.81	24.47	52.37	151.64	9.35	6.9	0.195782
26	2001	55.65	1.72	2.36	1.13	9.84	1.82	1.55	0.669003
26	2002	51.44	1.66	3.03	1.18	7.69	2.33	1.52	0.661547
26	2003	48.38	1.7	2.86	1.29	8.41	2.26	1.45	0.628566
26	2004	61.16	1.77	4.3	1.36	12.76	2.44	1.15	0.611184
26	2005	55.66	2.04	3.58	1.66	15.9	2.11	1.2	0.524075
26	2006	68.63	1.22	7.84	2.5	18.17	2.6	1.8	0.502696
26	2007	78.33	1	4.55	1.81	23.02	2.94	1.57	0.554577
26	2008	99.2	1.63	4.83	2.6	31.19	3.69	1.47	0.542238
26	2009	91.21	2.49	5.32	1.74	34.56	3.91	7.07	0.396009
26	2010	111.75	3.43	6.21	6.22	37.84	4.73	10.39	0.384161
26	2011	172.39	7.46	8.41	10	44.55	6.34	15.55	0.464528
26	2012	255.06	11.44	14.29	15.12	64.43	7.67	22.01	0.47087
26	2013	291.92	7.87	19.47	17.27	58.03	9.66	34.7	0.496437
26	2014	327.21	7.51	24.46	21.88	55.14	13.42	41.54	0.498946
26	2015	315.94	10.76	34.46	21.4	51.96	10.14	24.11	0.516269
26	2016	325.67	10.42	42.41	20.53	49.59	9.83	37.31	0.477723
27	2001	24.07	1.92	1.18	2.56	4.42	1.24	4.69	0.334857
27	2002	27.02	1.84	1.13	2.88	6.43	1.55	3.88	0.34456
27	2003	24.75	2.34	1.09	2.38	7.75	1.86	1.1	0.332525
27	2004	28.07	3.77	1.25	3.99	7.32	1.41	0.65	0.344852
27	2005	31.69	5.28	1.17	4.09	11.24	1.84	0.25	0.246766
27	2006	35.24	6.32	1.04	4.43	12.71	2.06	0.26	0.238933
27	2007	41.19	5.49	1.18	4.11	15.67	2.09	0.53	0.294246
27	2008	55.43	8.15	1.34	6.53	19.66	2.48	1.78	0.279452
27	2009	57.17	9.42	1.41	9.56	22.28	2.21	1.67	0.185762
27	2010	74.45	11.85	2.69	14.09	27.65	2.71	0.96	0.194762
27	2011	114.97	22.97	3.53	21.73	41.96	4.21	2.8	0.154562
27	2012	184.76	33.69	4.11	49.31	53.79	5.9	6.5	0.170275
27	2013	190.58	27.63	4.46	42.94	57.67	7.87	13.01	0.194144
27	2014	219.55	38.36	4.84	40.07	69.55	7.74	13.79	0.205876
27	2015	236.92	37.78	3.78	44.41	73.63	7.1	26.98	0.182509
27	2016	202.46	29.54	4.2	40.72	68.59	7.48	8.26	0.215697
28	2001	12.97	1.12	0.5	0.89	7.34	0.26	0	0.220509
28	2002	12.38	1.1	0.43	0.9	6.78	0.26	0.005	0.234653
28	2003	10.88	1.08	0.4	0.73	6.88	0.19	0.01	0.14614
28	2004	14.22	1.17	1.01	0.46	8.5	0.26	0.01	0.197609
28	2005	17.2	1.06	1.24	2.02	8.49	0.29	0.01	0.237791
28	2006	19.83	2	2.07	2.86	9.74	0.14	0.01	0.15179
28	2007	23.21	2.74	2.14	2.9	11.2	0.15	0.06	0.173201
28	2008	29.22	2.8	2.12	3.48	15.6	0.34	0.23	0.159138
28	2009	34.16	3.46	4.93	3.66	14.96	0.63	0.58	0.173888
28	2010	50.65	3.62	7.73	4.65	26.19	1.18	0.54	0.13307
28	2011	55.76	4.75	6.88	9.89	25.63	1.44	0.9	0.112446
28	2012	78.51	5.32	16.36	11.55	32.03	1.21	1.25	0.137435
28	2013	91.02	6.2	17.5	14.83	36.55	2.81	1.23	0.130741
28	2014	108.54	8.43	20.06	16.27	45.21	3.8	1.15	0.125484
28	2015	100.91	6.61	21.78	12.76	46.54	3.26	0.27	0.0960262
28	2016	101.22	4.33	23.21	12.16	46.73	5.09	0.19	0.0939538
29	2001	9.87	0.25	1.03	0.56	2.42	0.56	0.5	0.460993
29	2002	11.14	0.24	1.18	1.35	2.82	0.52	0.5	0.406643
29	2003	12.69	0.41	0.89	1.56	3.86	0.55	0.38	0.397163
29	2004	13.12	0.57	1.09	1.63	4.74	0.51	0.31	0.325457
29	2005	13.57	0.65	1.19	1.23	3.96	0.63	0.71	0.383198
29	2006	19.59	0.49	1.84	2.82	5.85	0.8	0.44	0.375191
29	2007	29	1.03	1.81	5.74	9.51	1.07	0.68	0.315862
29	2008	39.54	1.04	2.1	5.71	12.68	1.51	1.02	0.391502
29	2009	36.05	1.1	2.38	5.15	13.14	1.52	1.44	0.314008
29	2010	48.54	1.63	3.03	7.13	14.6	2.45	2.8	0.348166
29	2011	76.05	2.19	6.24	9.66	26.38	2.93	6.39	0.292702
29	2012	105.85	4.14	6.63	13.49	35.68	3.9	7.51	0.325933
29	2013	105.43	4.33	5.82	12.54	37.04	3.35	6.88	0.336432
29	2014	129.39	5.16	9.88	12.06	45.12	3.36	7.12	0.360847
29	2015	134.25	5.88	9.09	11.11	41.52	3.32	10.84	0.390987
29	2016	128.01	4.94	16.42	6.86	44.41	2.44	12.72	0.314194
30	2001	22.24	0.46	0.39	0.54	4.54	1.28	2.4	0.567896
30	2002	23.15	0.48	0.61	0.67	5.23	1.57	2.51	0.521814
30	2003	21.3	0.3	0.59	0.66	6.99	2.29	0.74	0.456808
30	2004	24.6	0.44	0.69	0.33	8.45	2.49	0.43	0.478455
30	2005	25.46	0.93	1.1	0.26	8.97	2.27	0.57	0.44619
30	2006	29.41	1.41	1.79	0.39	10.11	2.11	0.5	0.445427
30	2007	38.69	2.86	3.78	0.31	13.72	2.43	1.22	0.371414
30	2008	47.02	4.38	4.09	0.38	17.84	3.13	1.44	0.335177
30	2009	54.16	4.27	7.19	0.2	18	3.54	1.9	0.35192
30	2010	70.04	4.21	9.61	0.58	19.65	4.95	2.85	0.402484
30	2011	105.22	11.1	12.94	1.54	24.44	6.8	4.21	0.419977
30	2012	156.94	16.17	16.75	4.02	35.26	10.58	7.98	0.42169
30	2013	210.35	17.08	28.52	9.13	44.32	16.35	12.29	0.392964
30	2014	278.7	23.78	38.15	16.01	65.31	20.48	11.59	0.370936
30	2015	298.64	23.42	42.49	24.55	83.88	18.33	8	0.328054
30	2016	293.61	22.24	38.04	26.93	86.27	16.87	7.02	0.327782
